# Supplementary material for: The coenzyme A precursor pantethine enhances antitumor immunity in sarcoma
Source: Life Sci Alliance. 2023 Oct 13;6(12):e202302200. doi: 10.26508/lsa.202302200 (PMC10583838; doi:10.26508/lsa.202302200)
Supplement: Supplementary file 1 [file LSA-2023-02200_SdataF1.xlsx]

## Sheet: General informations
	The coenzyme A precursor pantethine restrains sarcoma growth through enhancement of anti-tumor immunity
		Richard MIALLOT1, Virginie MILLET1, Anais ROGER1, Romain FENOUIL1, Catherine TARDIVEL2, Jean-Charles MARTIN2, Laetitia SHINTU3, Paul BERCHARD4, Juliane SOUSA LANZA1, Bernard MALISSEN1,5, Sandrine HENRI1, Sophie UGOLINI1, Aurélie DUTOUR4, Pascal FINETTI6, François BERTUCCI6,7, Jean-Yves BLAY4,8, Franck GALLAND1, Philippe NAQUET1
		Source DATA
		Life Science Alliance
		2023

## Sheet: Figure 1
	Figure 1: VNN1 expression has prognostic value in soft tissue sarcomas.
