# Supplementary material for: The coenzyme A precursor pantethine enhances antitumor immunity in sarcoma
Source: Life Sci Alliance. 2023 Oct 13;6(12):e202302200. doi: 10.26508/lsa.202302200 (PMC10583838; doi:10.26508/lsa.202302200)
Supplement: Supplementary file 2 [file LSA-2023-02200_SdataF2.xlsx]

## Sheet: General informations
	The coenzyme A precursor pantethine restrains sarcoma growth through enhancement of anti-tumor immunity
		Richard MIALLOT1, Virginie MILLET1, Anais ROGER1, Romain FENOUIL1, Catherine TARDIVEL2, Jean-Charles MARTIN2, Laetitia SHINTU3, Paul BERCHARD4, Juliane SOUSA LANZA1, Bernard MALISSEN1,5, Sandrine HENRI1, Sophie UGOLINI1, Aurélie DUTOUR4, Pascal FINETTI6, François BERTUCCI6,7, Jean-Yves BLAY4,8, Franck GALLAND1, Philippe NAQUET1
		Source DATA
		Life Science Alliance
		2023

## Sheet: Figure 2
	Figure 2: Pantethine inhibits sarcoma growth.
	2C
		PBS
	D10	16	25	31.5	24	73.5	36	24	13	8	17	24.5	100	55.125	42.875	40	43.75	38.25	31.5	34.375	25	13	48	36.75	21.875	31.5	40.5	25	20.3125	18.75	36	14	36	21.875	18.75	34.375	25	25	13	48	36.75	49	21.875			61.25	36	20	36
	D12	27	40.5	49.5	156.938	96	64	96	22.5	15.625	55.125									88	49.5	67.375	39.8125	33.75	31.5	45	61.25	38.25	56	10.9375	72	28.125	31.5	48	24.5	88	49.5	171	67.375	39.8125	33.75	92	31.5			96	45	73.5	25
	D14	106.25	64	54	204.188	274.625	88	108	52	45.9375	162.5	196.625	136	56	75.9375	93.75	112	49	91.125	80	49.5	72	39.8125	80	36	72	70.4375	40.5	49	56	45	42.75	58.1875	29.25	93.75	80	49.5	72	72	39.8125	80	88	36			156.25	38.25	18	40.5
	D16	187.5	116.438	51.75	162	252	162.5	85.75	56	64	156.25	295.75	324	64	100	144	225	196	112.5	73.5	45	100	42.875	31.5	45.9375	51.75	141.75	38.25	55.125	64	70.4375	76	36	31.5	60	73.5	45	73.5	100	42.875	31.5	91.125	45.9375			316.875	96	44	111.375
	D18	120	111.375	96	450	541.875	216	116	100	68	143.75	52	441	392	65.8125	126	324	150	151.25	84.375	196.625	234	45.9375	116.438	166.375	67.375	252	52.0625	86.0625	60	82.6875	76	68	33.75	90.25	84.375	196.625	104	234	45.9375	116.438	204.188	166.375
	D20																			279	343	315	64	294	404.25	92	243	137.5	101.25	60	168.75	166.375	143.75	56	144											257.125	108	126	175
	D22																			324	576	704	198	270	608	162.5	379.75	318.5	232.375	64	512	216	234	198	180	279	343	288	315	64	294	249.562	404.25			416	137.5	245	175
	D24																			506.25	567	675	325.125	700	704	295.75	650.25	295.75	365.625	118.75	544	416	367.5	232.375	320	324	576	576	704	198	270	380.25	608			810	343	405	480
	D26																			812.25	891	1400	187.5	767.125	911.25	512	857.375	416.5	432	125	875	567	528	368	433.5	506.25	567	618.75	675	325.125	700	576	704				1190.25	546.75	392
	2D
		PBS																										PANTH
	D10	22.5	31.6875	58.5	49.5	58.5	48	18	22.5	58.5	49.5	151.25	58.5	36.75	87.5	75	75	27	62.5	36.75	34.375	35.9375	33.75	73.5	18	9.375	43.75	98	61.25	11	58.5	12	36	8	49.5	58.5	20	36	68	120	162	36	88	29.25	6	15.625	68.75	63	29.25
	D12	62.5	49	141.75	104.125	234	126	10	22.5	91.875	162.5	336	281.25	288	253.125	232.375	384	144	180	81	79.625	104	61.25	151.875	27	14	79.625	237.5	162	21.875	46.875	6.75	55.125	40	96	60.75	42.875	269.5	166.375	359.125	198	48	343	100	198	31.5	117	128	144
	D14	108	125	288	342	338	232.375	72	27	200	270	726	686.375	198	269.5	400	526.5	211.25	294	100	108	181.25	111.375	288	56	31.5	108	360	294	111.375	104.125	36	100	126	367.5	257.125	112	318.5	150	250	416	264.062	392	151.25	100	153	144	220.5	306
	D16	253.125	211.25	576	672	490	512	198	169	416.5	544	1054.69	850.5	337.5	575	675	600	216	650	320	200	288	226.875	520.312	64	112.5	226.875	704	750	216	441	216	274.625	336	441	640	225	343	318.5	590.625	505.75	393.75	416.5	198	112.5	220.5	256	380.25	320
	D18	661.5	384	947.625	812.812	850.5	269.5	338	306	359.125	1183	2943.06	506.25	786.5	650	264.062	256	441	875	668.312	121	121	315	771.75	1152	416	968	1200	1028.5	351.562	656	309.375	121	220.5	453.25	183.75	496	847	646.875	526.5	416	465.75	608	794.75	810	198	245	232.375	242.938
	D20	726	877.25	1859	1452	1331	433.5	650.25	478.125	348.562	1892.25	2112.5	771.75	1250	1080	523.812	486	1075	857.375	902.5	220.5	162	453.25	1093.75	1152	567	1436.5	1573	1368	607.5	1212.75	365.625	294	496.375	640	397.375	900	847	1037.88	968	607.5	650	1584	1250	1267.88	384	368	294	330.75
	D22	936	1352	1875	1728	1656	486	686.375	384	441	3062.5		1152	1080	1152	1058	486	1157.62	1562.5	1000	225	137.5	1210	1968.75		1462.5	1687.5	1785.38	2688	1124.12	1323	607.5	352	936	1656	936	1080	1549.12	2587.5	1682	992.25	925.75	1985.75	1872	1378.12	600		600	1058
	2E
		Isotype CTRL + PBS										Isotype CTRL + Panth										aCTLA4 + PBS										aCTLA4 + Panth
	D10	18.75	16	24.5	24	36	49	49	12	31.5	18	12	15.75	15.625	36	31.5	0	20.3125	14	20.3125	14	14	30.625	45	36	7.3125	15.625	21.875	4	21.875	31.25	36	21.875	27	31.5	0	21.875
	D12	22.5	49.5	50.625	31.6875	28.125	100	45	15.625	14	16	2.25	12	3.9375	40.5	31.5	17.1875	18.75	15.625	15.625	6.75	12	48	36.9688	16	5.625	6	13	7	20	6	6.75	9	0	0.5	45.7031	31.5
	D14	36.75	45	25	30.625	38.25	99.3438	81	17.1875	38.25	19	14	14	15.625	40.5	36	21.875	21.875	31.5	31.5	7.875	6	55.6875	88	25	16	12	14	7	24	9	2.5	16	0	0	33.75	14
	D16	65.8125	111.375	25	55.6875	55.125	96	136.125	27	72	31.5	24	18.75	10	88	42.875	39.8125	27	15.625	27	12	2.25	48	49	18.75	2.5	6	17.7188	3.9375	16	6	0	10	0	0	18.75	10
	D18	36.75	216	55.125	108	64.3125	150	211.25	27	101.25	31.25	14	20.3125	20.3125	225	88	31.5	12.6562	4.5	22.5	2.25	0	22.5	27	12	2.5	7	15.1875	6	6	6	0	4.5	0	0	13	2
	D20	75	234	239.062	88	135.375	216	512	18.75	158.812	58.5	44.8906	36	20.3125	196.625	162.5	55.125	9	0	8.85938	0	0	5	14.0625	0	0	1	1	2.25	1	0	0	0.5	0	0	12	1.5
	D22	75	365.625	239.062	325.125	225	162.5	441	42.875	181.5	91.875	61.25	72	100	279	175	153	1.5	0	12.5	0	0	1	0	0	0	0	6	0	0.5	0	0	0	0	0	6	0
	2F
		PBS + Isotype CTRL										Pantethine + Isotype CTRL										PBS + aPD1										Panth + aPD1
	D10	26.4062	15.625	12.5	6	56	22.5	21.875	27	42.875	4	20.3125	21.875	6.75	22.5	18.75	27	12.5	22.5	39.8125	8	19.125	14.0625	29.25	18	6	7	7	36.75	30.625	27	22.5	6
	D13	44	18.75	47.5312	63.2188	38.6719	42.875	15	36.75	24.5	0.5	12.5	48	31.6875	36.75	20.25	48	36.75	6	60.75	12.5	8	8	42.875	24.5	8	31.6875	7	70.875	27.5625	15.625	40	3.375
	D16	75	31.6875	92	72	75	81	44.8906	70.875	27	10.125	42.875	81	49	65.8125	24.75	29.25	30.625	10.125	54.1875	10	8	7	58.7031	21.125	18	27	10.125	52	18	54.1875	3.375	13.5
	D20	121	100	150	541.875	144	221.812	61.25	207	169	27	70.875	294	144	100	70.875	36.9688	60	36.75	93.75	110.25	14.0625	15.75	112.5	50.625	40	70.875	8	81	20.25	105.875	20.25	9.375
	D22	169	60	288	726	153	253.5	96	352	200.688	56	106.25	234	121	112.5	65.8125	58	64	113.438	153	218.688	40	12.5	125	126	34.3281	60.75	15.625	169	48	60.75	40	15.625
	2G
		NaCl																				Dox																				Panth
	1	77.9373	61.0649		47.1912	90.0171	27.5153	57.7128														0	78.7119	62.7616	67.625	84.6377	68.4063															79.7469	38.845	44.7338	65.1551	79.2677	0	58.415	0
	3	119.454	154.786	55.3729	115.745	189.971	104.901	134.192														95.6192	25.761	164.812	107.594	119.455	95.5165															137.076	72.0832	51.4062	113.86	124.326		91.0852	32.8066
	7	281.598	251.381	110.618	223.771	225.658	138.439	230.523															73.3118	252.142	153.183	134.106	260.894															252.78	92.5481		156.373	146.291	89.011	100.302	70.2412
	10	510.883	598.759	247.304	344.76	619.095	243.944	354.301														421.812	193.598	410.025	291.649	280.452	379.872															813.904	175.298	337.581	387.796	265.652	320.118	423.093	246.255
	14			419.485	433.196		325.194	529.319														692.76	219.893	617.19	458.679	358.985	786.541																226.08	497.66	630.754	378.728	439.205	592.38	387.094
	17													779.06	939.67		439.03																263.33		596.83	463.75
	2H
		PBS + Isotype CTRL															Pantethine + Isotype CTRL															PBS + aPD1															Panth + aPD1
	D10	151.25	153	162	22.5	210.25	171	180	180	87.5	117.188	171	125	153	136.125	169	121	180	151.25	42.875	153	208.25	153	64	33.75	144	208.25	198	121	36						153	80	156.25	137.5	181.5	144	150	81	166.375	162.5
	D13	384	567	567	87.5	245	526.5	726	700	445.5	234.375	294	320	208.25	232.375	196.625	211.25	257.25	281.75	121	253.5	352	309.375	189	162	253.5	232.375	365.625	162	198						252	189.062	245	234.375	232.375	181.5	365.625	189.062	232.375	205.078
	D16	541.5	726		309.375	541.5	968	1267.5		1058	267.188	416	204.188	384	526.5	600	253.5	330.75	337.5	289.094	771.75	448	859.625	274.625	269.5	567	294	1008	257.25	309.375						352	343	486	379.688	421.875	486	750	526.5	464	448
	D19	1224	1960		650	1080	1764	567		1605.5	245	1152			1058	826.875	546.75			607.5	1152	448	898.438	433.5	567	1080	393.75	1764	486	665.5						432		936	505.75	900	1098.5		992.25	1028.5	607.5
[truncated: 138 more columns]
