# Supplementary material for: The coenzyme A precursor pantethine enhances antitumor immunity in sarcoma
Source: Life Sci Alliance. 2023 Oct 13;6(12):e202302200. doi: 10.26508/lsa.202302200 (PMC10583838; doi:10.26508/lsa.202302200)
Supplement: Supplementary file 3 [file LSA-2023-02200_SdataFS5.xlsx]

## Sheet: General informations
	The coenzyme A precursor pantethine restrains sarcoma growth through enhancement of anti-tumor immunity
		Richard MIALLOT1, Virginie MILLET1, Anais ROGER1, Romain FENOUIL1, Catherine TARDIVEL2, Jean-Charles MARTIN2, Laetitia SHINTU3, Paul BERCHARD4, Juliane SOUSA LANZA1, Bernard MALISSEN1,5, Sandrine HENRI1, Sophie UGOLINI1, Aurélie DUTOUR4, Pascal FINETTI6, François BERTUCCI6,7, Jean-Yves BLAY4,8, Franck GALLAND1, Philippe NAQUET1
		Source DATA
		Life Science Alliance
		2023

## Sheet: Fig S5
	S5A
		PBS																				CEA + Panto
	D10	18.75	31.5	13	27	36.75	14	21.875	18.75	12	27	40.5	38.25	18.75	45.9375	10	58.1875	14		49	49.5	20.25	18.75	6.75		15.625	18.75		15	31.5	7	36	31.5		33.75	25	36	31.25	45		25
	D12	100	55.125	56	54	52	67.375	40.5	108	29.25	52.0625	49.5	46.125	42.875	29.25	28.125	42.75	29.25		49	51.75	15.625	25	18		68	14.0625		40.5	18.75	8	58.1875	38.25		29.25	16	31.5	51.75	64.3125		21.875
	D14	29.25	216	72	36	42.875	38.25	162	153	75.9375	88	73.5	88	48	49	55.125	96	52		68	108	10	49	14		12	21.875		80	42.875	12.5	80	48		76	14	55.125	76	67.375		21.875
	D18	100	306.25	151.25	88	72	72	242.938	309.375	75.9375	150	134.156	108	62.5	73.5	110.25	156.25	60		72	141.75	36.75	111.375	27		18.75	52		80	70.875	18	137.5	87.5		137.5	36	72	96	92		30.625
	D20	81	330.75	232.375	166.375	64	116.438	196.625	416	136.125	285.188	288	270	112.5	207	126.562	343	162		232.75	367.5	33.75	207	21.875		101.25	81		88	162	27	343	179.562		343	80	234	168.75	261		48
	D24	348.562	1019.81	480	416	253.5	352	416.5	775	306.312	416.5	428.75	367.5	281.75	330.75	393.75	450	257.25		253.125	506.25	72	296.156	125		45.9375	180		270	550	70.875	464	245		512	116.438	343	249.562	316.875		65.8125
	D26	567	1332	900	576.562	274.625	416.5	686.375	1563.25	578	925	857.375	544	469.625	338	614.125	526.5	432		480	668.25	88	512	88		112.5	180		384	1267.5	100	544	416		614.125	162.5	288	576	576		126
	S5B
		MCA 205																				MCA Vnn1
	D7	61.25	15	54	56	14	4	20.3125	45	61.25	38.25	56	72	28.125	31.5	48	24.5					14	64	42.875	27	16	20	14	21.875	60	12	26	14	22	6	9	6.75	8.4375	6	16
	D10	137.5	31.25	34.375	31.5	64	13.5	42.875	72	70.4375	40.5	49	45	42.75	58.1875	29.25	93.75					0.5	49	36	12	49	96	31.5	68	100	45
	D12	168.75	45	58.5	125	100	56	64	51.75	141.75	38.25	55.125	70.4375	76	36	31.5	60					18	125	180	49	45	112	33.75	64	112.5	37.5	70.4375	76.5625	40.5	45	50.625	36	45.5625	52.0625	36
	D14	162.5	64	151.875	100	80	64	40	67.375	252	52.0625	86.0625	82.6875	76	68	33.75	90.25					40	80	55.125	96	45	112	64	52.0625	245	79.625	111.375	100	92	88	198	126	80	55.125	64
	D16	380.25	120	392	112.5	40.5	64	126	92	243	137.5	101.25	168.75	166.375	143.75	56	144					42.875	64	150	54	80	72	31.5	72	269.5	58.5	162.5	108	116.438	330.75	180	153	96	137.5	144
	D18	749.25	187.5	324	207	150	253.5	135	162.5	379.75	318.5	232.375	512	216	234	198	180					56	125	100	196.625	79.625	182.25	36	131.25	384
	D20	870.75	316.875	704	523.812	261	441	208.25	295.75	650.25	295.75	365.625	544	416	367.5	232.375	320					126	252	270	416.5	338	700	64	162.5	526.5	104	392	306	162.5	175	352	288	253.5	216	343
	D23	931.5	729	867	607.5	688.5	891	526.5	512	857.375	416.5	432	875	567	528	368	433.5					343.188	441	416.5	526.5	416.5	607.5	294	306.312	586.625	151.875	848.938	608	288		416	500	252	480
	S5D
		NaCl										Dox										Pant										Dox + Panth
	CD31	6.17	8.31	7.58	8.35	8.85	6.85					7.73	7.53	9.5		7.59	5.84	6.48	10.1			5.63	7.39	6.74	7.23	6.62						6.73	8.63	8.7	7.87	7.39		5.97
		NaCl										Dox										Pant										Dox + Panth
	Nécrose	2.98	1.61	7.75	2.88	5.95	1.31					0.35	1.81	0.48	8.05	2.28	5.35	15	3.49			7.03	1.28	5.14	3.51	3.28						0.88	5.91	1.5	1.75	7.33	12.1	24.7
		NaCl										Dox										Pant										Dox + Panth
	CD8 Act	6.5065	18.435	10.2	18.16	11.86	20.49					23.13	2.68375	16.62	7.606	20.34	4.87	10.0315	6.33			6.478	30.05	1.65845	3.123	9.319						17.72	3.412	20.59	14.225	15.27	4.997	21.25
