# Supplementary material for: The coenzyme A precursor pantethine enhances antitumor immunity in sarcoma
Source: Life Sci Alliance. 2023 Oct 13;6(12):e202302200. doi: 10.26508/lsa.202302200 (PMC10583838; doi:10.26508/lsa.202302200)
Supplement: Supplementary file 4 [file LSA-2023-02200_SdataF3.xlsx]

## Sheet: General informations
	The coenzyme A precursor pantethine restrains sarcoma growth through enhancement of anti-tumor immunity
		Richard MIALLOT1, Virginie MILLET1, Anais ROGER1, Romain FENOUIL1, Catherine TARDIVEL2, Jean-Charles MARTIN2, Laetitia SHINTU3, Paul BERCHARD4, Juliane SOUSA LANZA1, Bernard MALISSEN1,5, Sandrine HENRI1, Sophie UGOLINI1, Aurélie DUTOUR4, Pascal FINETTI6, François BERTUCCI6,7, Jean-Yves BLAY4,8, Franck GALLAND1, Philippe NAQUET1
		Source DATA
		Life Science Alliance
		2023

## Sheet: Figure 3
	Figure 3: Analysis of the myeloid compartment.
	3A
		PBS																				PANTH
	D13	1.23543	1.23767	1.74176	2.02424	2.63273	1.92	0.54	1.72	2.03	2.56	2.02	1.56	1.4	2.47	1.16						2.96032	2.44983	1.50754	3.04453	2.6065	0.87	1.78	2.14	1.71	2.73	1.13	1.65	2.22	3.06	3.87
	D17	4.54	4.12	2.14	2.28	2.35	1.99	2.14	2.16	2.98												2.14	2.87	1.65	1.53	0.92	2.2		1.63	3.29
	D19	1.92	1.55	1.78	1.89	1.68	1.95	2.22	3.52	2.93	2.77	1.8										1.64	0.9	1.51	1.06	1.13	1.41	1.59	2.18	1.27	1.48	0.66	1.47
	D28	2.45	3	1.71	2.38	1.5	0.36	0.147977	0.214198	0.376033	0.629139	1.44717	0.535769									1.37	2.06	2.42	1.84	2.18		0.594814	0.424925	0.368567	0.555031	0.282383	1.03719	0.283837
	3B		Ctrl	Pantethine
			29.8	17.6
			42.8	13.5
			31.9	24.2
			35.4	23.1
			28.3	27
			27.9	19.3
			37.2	34.9
			24.4	21.7
			23.8	21.8
			29.8	22.4
			42.6	19.2
				23.9
	3C		Ctrl	Pantethine
			10.8	17.3
			2.84	15.2
			8.6	16.4
			8.39	15
			10.7	8.98
			8.76	9.42
			1.95	8.73
			8.79	12.6
			7.15	9.64
			10.8	12.6
			4.05
	3D
		PBS												PANTH
	TAM IA-IE low	66.1	81.9	71.4	69.3	61.6	63.6	84.6	76.7	70.8	57.2	57.2		53.9	38.9	38.1	41.4	48.9	69.5	66	69.2	59.6	49	58.8	65.6
	TAM IA-IE high	33.9	18.1	28.6	30.7	38.4	36.4	15.4	23.3	29.2	42.8	42.8		46.1	61.1	61.9	58.6	51.1	30.5	34	30.8	40.4	51	41.2	34.4
	3I		PBS	PANTH
			33.3333	59.2593
			3.0303	40.3846
			11.1111	44
			25.641	56.9767
			27.451	60
			27.7778	34.375
			37.3626	74.1935
			22.4719	63.6364
			21.2766	45.2381
			15.3846	42.3077
			13.7931	55.1724
				42.5
				72.9167
	3J			Evolution Rate
			Pentraxin 3	-100	-100
			IGFBP-5	-100	-100
			CD160	-100	-100
			Angiopoietin-2	-100	-100
			Angiopoietin-1	-100	-100
			VEGF	-80.93	-36.1
			CCN4	-100	-8.13
			Serpin E1	-22	-79.93
			MMP-9	-87.83	-1.75
			OSF-2	-7.21	-78.79
			LIF	-48.17	-27.21
			Serpin F1	-29.26	-39.95
			CCL17	-21.56	-45.51
			Endostatin	-56.42	-2.98
			PDGF-BB	-25.34	-23.12
			VCAM-1	-27.9	-0.39
			M-CSF	-3.84	-14.55
			CXCL10	5.81	7.13
			ICAM-1	10.17	7.32
			CCL11	35.4	-16.18
			CXCL16	7.12	12.27
			CXCL9	15.34	8.28
			CX3CL1	20.59	9.7
			IL-28A/B	21.41	9.06
			CCL5	19.42	24.62
			Reg3G	62.36	1.57
			IL-33	3.32	66.18
			IL-7	75.98	5.39
			Flt-3L	23.93	93.29
			IL-12 p40	110.23	61.03
