# Supplementary material for: The coenzyme A precursor pantethine enhances antitumor immunity in sarcoma
Source: Life Sci Alliance. 2023 Oct 13;6(12):e202302200. doi: 10.26508/lsa.202302200 (PMC10583838; doi:10.26508/lsa.202302200)
Supplement: Supplementary file 5 [file LSA-2023-02200_SdataFS8.xlsx]

## Sheet: General informations
	The coenzyme A precursor pantethine restrains sarcoma growth through enhancement of anti-tumor immunity
		Richard MIALLOT1, Virginie MILLET1, Anais ROGER1, Romain FENOUIL1, Catherine TARDIVEL2, Jean-Charles MARTIN2, Laetitia SHINTU3, Paul BERCHARD4, Juliane SOUSA LANZA1, Bernard MALISSEN1,5, Sandrine HENRI1, Sophie UGOLINI1, Aurélie DUTOUR4, Pascal FINETTI6, François BERTUCCI6,7, Jean-Yves BLAY4,8, Franck GALLAND1, Philippe NAQUET1
		Source DATA
		Life Science Alliance
		2023

## Sheet: Fig S8
	S8D
		Tumor PBS								Tumor Panth
	cDC1	1526	2102	1159	1624	1404	1425	2216		3568	2733	3010	2033	2856
	cDC2	1944	1902	2102	1834	1962	2275	1921		2875	2618	3564	2284	3323
	TAM	817	1306	760	1221	879	783	1188		2132	2403	1727	1552	2168
	S8F		CCL2			CCL2
			PBS D20	PANTH D20		PBS D20	PANTH D20
			29.5302	55.2583		37.1512	94.5746
			40.5324	64.8521		41.9831	99.936
			48.5967	47.0702		53.8709	73.9432
			61.8517	78.2236		83.2273	76.2434
			31.8092	65.8247		47.2971	87.6566
			38.9551	61.0393		55.0764	68.486
			58.7706	62.012		56.4863	63.4313
