# Supplementary material for: The coenzyme A precursor pantethine enhances antitumor immunity in sarcoma
Source: Life Sci Alliance. 2023 Oct 13;6(12):e202302200. doi: 10.26508/lsa.202302200 (PMC10583838; doi:10.26508/lsa.202302200)
Supplement: Supplementary file 6 [file LSA-2023-02200_SdataF4.xlsx]

## Sheet: General informations
	The coenzyme A precursor pantethine restrains sarcoma growth through enhancement of anti-tumor immunity
		Richard MIALLOT1, Virginie MILLET1, Anais ROGER1, Romain FENOUIL1, Catherine TARDIVEL2, Jean-Charles MARTIN2, Laetitia SHINTU3, Paul BERCHARD4, Juliane SOUSA LANZA1, Bernard MALISSEN1,5, Sandrine HENRI1, Sophie UGOLINI1, Aurélie DUTOUR4, Pascal FINETTI6, François BERTUCCI6,7, Jean-Yves BLAY4,8, Franck GALLAND1, Philippe NAQUET1
		Source DATA
		Life Science Alliance
		2023

## Sheet: Figure 4
	Figure 4: Analysis of the lymphoid compartment.
	4A
		PBS																				PANTH
	D13	3.5119	3.18766	2.29128	9.76471	2.50489	1.28	2.3	15.9	4.87	2.33	1.64	1.67	4.49	3.5	1.73						3.18327	4.68085	2.12319	4.08333	7.76398	4.33	3.86	4.76	5.22	3.29	3.87	2.82	3.42	0.83	0.9
	D17	3.78688	2.03385	12.4823	15.3043	12.3077	5.11475	12.3457	9.9359	11.4953												10	14.8913	4.86956	18.4252	9.55947	13.75	3.03448	4.30851
	D19	3.9	11.16	6.64	6	6.74	10.22	5.68	7.11	6.72	3.87											13.86	9.29	7.29	11.62	8.8	8.35	11.34	12.43	14.64		20.17
	D28	4.81967	3.52778	4.06814	5.44521	9.26829																10.4135	11.8436	5	12.2751	20.9278
	4B
		Tumor PBS								Tumor Panth
	CD8	38.9657		64.3362	66.927	47.7234	31.9184	62.3331		114.936	117.049	124.93	127.033	74.3683	105.068	153.671
	CD4	31.9659		106.952	61.7892	13.505	96.0326	84.5932		99.9011	171.154	160.3	97.7774	96.3598	90.347	225.35
	NK-ILC	10.4271		19.8583	36.5867	6.92126	15.2345	39.8653		44.4225	72.9187	75.3021	30.8004	39.8549	37.3082	51.258
	Eff CD8	28.4556		33.3397	40.3165	28.6018	14.2476	26.9638		92.8238	66.4854	83.1042	98.6558	40.5187	51.1769	72.435
	OVA eff	22.738		19.3875	25.165	12.0241	7.33968	18.827		79.5367	43.7605	60.0031	83.0095	32.6134	35.8987	54.3177
	4C
		Tumor PBS								Tumor Panth
	OVA T	28.6	36.2	13.1	13.8	6.54	19.4	28.2		30	37.6	27.5	28.6	29	32.2	29	33.6
	4D
		Tumor PBS								Tumor PANTH
	TNF CD8	34.9371	34.156	15.2385	32.2195	41.5455	17.8194	27.439		47.3037		50.2708	29.4208	29.6694	62.6992	66.5637
	4G
		PBS							PANTH
	PD1 CD8	74.4	62.5	72.6	75.4	81.6	76	77.7	18.4	79.4	77.7	58.2	74.8	69.5
	PD1 CD4	61.8	72.3	70.3	62.3	57.4	59.2	81.6	20.2	43.1	41.4	33.2	46.4	52.7
	CTLA4 CD8	1.06	2.88	3.35	3.19	4.21	2.77	3.6	1.47	2.3	3.21	1.55	1.53	3.68
	CTLA4 CD4	16.2	34.8	31.5	25.4	19.6	11.2	38.6	10.7	14.5	14.7	9.42	8.37	19.6
	TIM3 CD8	37.8	38.4	33	37.6	42.6	43.6	40.5	9.8	42.6	30.5	19.7	35.3	34.5
	TIM3 CD4	35.8	65.1	57.7	44.3	34.3	25.5	71.1	11.2	25.7	23	14.2	25.3	37.6
