# Supplementary material for: The coenzyme A precursor pantethine enhances antitumor immunity in sarcoma
Source: Life Sci Alliance. 2023 Oct 13;6(12):e202302200. doi: 10.26508/lsa.202302200 (PMC10583838; doi:10.26508/lsa.202302200)
Supplement: Supplementary file 7 [file LSA-2023-02200_SdataF5.xlsx]

## Sheet: General informations
	The coenzyme A precursor pantethine restrains sarcoma growth through enhancement of anti-tumor immunity
		Richard MIALLOT1, Virginie MILLET1, Anais ROGER1, Romain FENOUIL1, Catherine TARDIVEL2, Jean-Charles MARTIN2, Laetitia SHINTU3, Paul BERCHARD4, Juliane SOUSA LANZA1, Bernard MALISSEN1,5, Sandrine HENRI1, Sophie UGOLINI1, Aurélie DUTOUR4, Pascal FINETTI6, François BERTUCCI6,7, Jean-Yves BLAY4,8, Franck GALLAND1, Philippe NAQUET1
		Source DATA
		Life Science Alliance
		2023

## Sheet: Figure 5
	Figure 5: Requirements for Pant anti-tumor efficacy.
	5A
		PBS IFNGR1 KO										PANTH IFNGR1 KO
	D10	18	64	25	49	27					42.875	55.125	28.125	49	49	126	31.5	81
	D14	45	121	112.5	54.1875	49					190.125	198	72	318.5	128.562	384	81.25	221.812
	D16	49	232.75	121.5	86.0625	72					269.5	296.156	81	270	180	432	81	486
	D18	150	320	288	121.5	88					323.438	480	111.375	465.5	198	567	144	567
	D20	104	295.75	416.5	252	96					384	559.938	204.188	758.625	337.5	729	196	668.312
	D22	270	595.547	288	392	288					546.75	607.5	450	794.75	607.5	1440	320	891
	5B
		PBS XCR1 KO																								PANTH XCR1 KO
	D10	40	21.875	64	42.875	20	2.5	22.5	11	21.875													18.75	36	52.8125	27	40.5	61.25	56	10.9375	20.3125	21.875	4.5	6.75
	D13	126	49	151.25	132.25	67.5	10	56	60.75	18.75													36	72	101.25	27	225	61.25	168	68.75	181.5	125	75	137.5
	D15	137.312	101.25	111.375	216	76.5																	80	181.5	131.625	68	234	104
	D17	144	216	234	274.625	128	6.75	42.875	144	31.5													253.5	211.75	288	232.375	404.25	288	393.75	75	270	416	245	232.375
	D19	486	330.75	512	688.5	226.875	28.125	106.25	211.25	42.875													318.5	421.875	512	294	478.125	608	541.875	100	450	505.75	550	253.5
	5C
		PBS + Iso																										PBS + aCD8a
	D10	36.75	36.75	40	9.375	49	8	36.75	6	43.75	58.5	45	31.5	36	27	64	81	8	36	86.0625	49	15.625					68	42.875	21.875	14	3.5	36.75	22.5	27	4.5	31.5	36	36	49	40.5	42.875	36	0.5	52.0625	75	8	40	15.75	13.5
	D12	36.75	64	49.2188	48	136.125	22.5	75.9375	52	82.6875	68.6562	61.25	20.3125	60.75	34.3281	12.5	49	60	27.5625	365.625	52	64					91.125	144	86.0625	40.5	36	70.875	60.75	81	12	61.25	49	45	153	45	153	61.25	36.75	72	105.875	36.75	40	87.5	18.75
	D15	65.8125	135	117	55.6875	245	33.6875	121	90.75	151.875	116	156.25	33.75	45	52	75.9375	64	24.75	128.562	526.5	75.9375	70.875					150	294	343	61.25	80	112.5	169	448	56	196.625	111.375	136.688	180	70.4375	180	150	61.25	232.375	295.312	42.875	117	220.5	18.75
	D17	48	87.5	126	90.75	336	48	144	105.875	128	193.75	207	40.5	88	56	144	166.375	32	179.562	877.25	175.781	93.75					295.75	306.25	587.25	101.25	101.25	198	253.125	512	63.2812	393.75	285.188	156.25	380.25	175	469.625	337.5	61.25	81	173.938	31.5	75.9375	136.125	150
	D20	48	190.125	56	105.875	325.125	70.875	70.875	225	225	285.188	330.75	111.375	216	68	205.078	351.562	50.625	525	600	269.5	180					432	416	512	137.5	137.5	486	465.75	1124.12	100	448	559.938	416	416.5	416.5	991.875	469.625	96	81	309.375	81	190.125	245	252
	D23	70.875	245	179.562	288	864	70.875	232.375	352	672	758.625	541.875	238.5	435.938	184.5													512	1089	1050	234	650	526.5	968	1568	112.5	847	669.922	627.75	1300.75	992.25	1080	1404
	5D
		Isotype CTRL + PBS																				Isotype CTRL + Panth																				aNK1.1 + PBS
	D10	15.625	17.7188	20.25	18	14	16	25	12	40.5	64	81	8	36	86.0625	49	15.625			22.5	14	22.5	12.5	15.625	25	31.25	24	8	15.75	30.625	44	8	22.5	55.125	22.5	36.75	30.625	22.5	48	27	31.5	6	6	27	25	36	62.5	22.5
	D12	30.625	17.7188	52.8125	26.4062	16	45	90.3125	29.25	66.7969										15.625	6	27	8	18.75	52.8125	37.5	37.5	3.375									49.5	42.875	87.5	68	49	4	21.875	101.75	36	61.25
	D14	54.1875	21.875	45	27	45	54	96	34.3281	88	12.5	49	60	27.5625	365.625	52	64			27	14	31.6875	6	18.75	116.438	58.5	37.5	12.5	8	36.75	0.5	6	30.625	15.625	33.6875	25	63	56	87.5	61.25	70.4375	27	36	110	55.125	88	60.75	15.625
	D16	58.7031	31.5	58.0938	31.5	49.5	67.375	137.5	42.875	150	75.9375	64	24.75	128.562	526.5	75.9375	70.875			27	14	88	10	12	100	72	68.6562	6	8	27	1	8	27.5625	100	22.5	36	58.5	75	144	137.5	73.5	12	36	183.5	112.5	96	70.875	49
	D18	126	72	181.5	62.5	81.1562	151.875	252	105.875	295.75										61.74	14	99.3438	22.5	56	104	172.125	73.5	8									220.5	121	183.75	137.5	141.75	54	151.594	262	216	243
	D20	100	131.25	196.625	75.9375	151.875	200	279	136.125	416.5	144	166.375	32	179.562	877.25	175.781	93.75			121	36	162.5	42.875	49	187.5	324	128	12.5	8	81.25	0.5	27	27	126	23.625	81	288	121	196	274.625	270	92	166.375	309	416	367.5	52	112
	D22	304	143.75	252	144	220.5	306	338	196	544	205.078	351.562	50.625	525	600	269.5	180			245	72	270	87.5	91.125	416.5	378	136	27	4.5	125	2	39.8125	87.5	171.5	22.5	124.031	416.5	352	352	512	441	162.5	318.5	606.125	688.5	729	153	166.375
	D24	445.5	330.75	632.188	169	539	499.344	544	269.5	729	546.75	541.875	48	756.25	1816.75	526.5	318.5			465.5	150	306	144	136.125	704	342	490	54.1875	27	162	22.5	121	144	405	22.5	181.5	810	769.5	445.5	648	433.5	234	1584	714.656	1256.38	480
	D26	232.75	433.641	907.5	302.234	688	992.75	1584	232.375	1149.5											0*	294	252	441	136.125	198	704	1053	514.5	60.75											1050	546.75	786.5	1089	1388.62	480	512	1553.94	1149.5
	5E		PBS	Pant
			77	120
			222	88
			53	133
			355	277
			344	388
	5F		PBS	Pantethine	PBS	Pantethine
			28100	31600	8730	31600
			22900	20300	5010	20300
			22000	16800	6750	16800
			15900	30100	5300	30100
			5439.66	15200	5300	15200
			19489.3	25327.2	1529.91	7603.69
			11113.9	47165.9	5989.27	11561
			17251.1	20658.4	2903.91	5968.94
			13290.4	21370	5544.53	6750
				32985.1	4389.71	8910.34
	5H			PBS										PAnth
			CD8	130.878	107.408	328.903	44.5335	423.839	248.553	172.634	74.3394	67.7561	753.394	306.817	1045.36	628.062	49.4749	742.291	1209.26	522.181	276.333	132.441	1416.59
			CD3	112.107	277.063	121.075	213.583	283.441	156.715	97.3723	902.65	221.94	183.439	413.322	1639.03	961.836	582.998	1985.75	565.086	1020.57	467.171	603.558	259.08
	5I			PBS										PAnth
			Score	1	1	1	0	1	3	1	0	0	0	2	3	3	3	3	3	3	2	3	3
[truncated: 50 more columns]
