# Supplementary material for: The coenzyme A precursor pantethine enhances antitumor immunity in sarcoma
Source: Life Sci Alliance. 2023 Oct 13;6(12):e202302200. doi: 10.26508/lsa.202302200 (PMC10583838; doi:10.26508/lsa.202302200)
Supplement: Supplementary file 8 [file LSA-2023-02200_SdataFS10.xlsx]

## Sheet: General informations
	The coenzyme A precursor pantethine restrains sarcoma growth through enhancement of anti-tumor immunity
		Richard MIALLOT1, Virginie MILLET1, Anais ROGER1, Romain FENOUIL1, Catherine TARDIVEL2, Jean-Charles MARTIN2, Laetitia SHINTU3, Paul BERCHARD4, Juliane SOUSA LANZA1, Bernard MALISSEN1,5, Sandrine HENRI1, Sophie UGOLINI1, Aurélie DUTOUR4, Pascal FINETTI6, François BERTUCCI6,7, Jean-Yves BLAY4,8, Franck GALLAND1, Philippe NAQUET1
		Source DATA
		Life Science Alliance
		2023

## Sheet: Fig S10
	S10C
		DC PBS OVA OTI					DC PANTH OVA OTI					DC PBS OTI					DC PANTH OTI
	CD8	20797	19120	20602	23362	20533	31211	17425	14624	12783	16744	553	2566	2241	13108	11031	2328	9181	5964	4917	5902
	S10D
		DC PBS OVA OTI					DC PANTH OVA OTI					DC PBS OTI					DC PANTH OTI
	CD8	652	600	609	600	669	619	906	935	1020	813	1295	827	739	429	488	1372	783	758	1090	1047
