# Supplementary material for: The coenzyme A precursor pantethine enhances antitumor immunity in sarcoma
Source: Life Sci Alliance. 2023 Oct 13;6(12):e202302200. doi: 10.26508/lsa.202302200 (PMC10583838; doi:10.26508/lsa.202302200)
Supplement: Supplementary file 9 [file LSA-2023-02200_SdataF6.xlsx]

## Sheet: General informations
	The coenzyme A precursor pantethine restrains sarcoma growth through enhancement of anti-tumor immunity
		Richard MIALLOT1, Virginie MILLET1, Anais ROGER1, Romain FENOUIL1, Catherine TARDIVEL2, Jean-Charles MARTIN2, Laetitia SHINTU3, Paul BERCHARD4, Juliane SOUSA LANZA1, Bernard MALISSEN1,5, Sandrine HENRI1, Sophie UGOLINI1, Aurélie DUTOUR4, Pascal FINETTI6, François BERTUCCI6,7, Jean-Yves BLAY4,8, Franck GALLAND1, Philippe NAQUET1
		Source DATA
		Life Science Alliance
		2023

## Sheet: Figure 6
	Figure 6: Metabolic changes induced by Pant administration.
	6B
		PBS																												Panth
	D10	31.5	40.5	25	20.3125	18.75	36	14	36	21.875	18.75	34.375	25	25	13	48	36.75	49	21.875	61.25	36	20	36	42.875	120	64	28.125	45	52.0625	36	29.25	13		13.5	45	27	27	27	24.5	28.125	24.5				49	75.9375	21	33.75	38.25
	D12	45	61.25	38.25	56	10.9375	72	28.125	31.5	48	24.5	88	49.5	171	67.375	39.8125	33.75	92	31.5	96	45	73.5	25	49.5	151.875	64	55.125	72	47.25	38.25	27.5625	14		7.8125	38.25	18	40	27	22.5	72	33.75				12.5	42.875	40.5	48	40.5
	D14	72	70.4375	40.5	49	56	45	42.75	58.1875	29.25	93.75	80	49.5	72	72	39.8125	80	88	36	156.25	38.25	18	40.5	156.25	264.688	81	21.875	143.75	150	76	29.25	14		24.5	68	18.75	36.75	39.8125	27	36	15.75				12.5	42.875	16	36.75	55.125
	D16	51.75	141.75	38.25	55.125	64	70.4375	76	36	31.5	60	73.5	45	73.5	100	42.875	31.5	91.125	45.9375	316.875	96	44	111.375	245	422.5	112.5	116.438	318.5	156.25	55.125	48	29.25		15.75	55.125	31.5	30.625	48	22.5	36	14.0625				52.0625			87.5	125
	D18	67.375	252	52.0625	86.0625	60	82.6875	76	68	33.75	90.25	84.375	196.625	104	234	45.9375	116.438	204.188	166.375											67.375	36	28.125		36	61.25	31.5	60	87.5	22.5	181.5	10				60	28.125	36
	D20	92	243	137.5	101.25	60	168.75	166.375	143.75	56	144									257.125	108	126	175	198	1075	87.5	137.5	343	316.875	73.5	31.5	51.75		40	58.0938	49	91.125	180										171	208.25
	D22	162.5	379.75	318.5	232.375	64	512	216	234	198	180	279	343	288	315	64	294	249.562	404.25	416	137.5	245	175	196.625	1391.5	150	226.875	404.25	650.25	100	121	150		40	162.5	124.031	150	281.75	70.875	330.75	24.75				64			144	220.5
	D24	295.75	650.25	295.75	365.625	118.75	544	416	367.5	232.375	320	324	576	576	704	198	270	380.25	608	810	343	405	480	500	1296	405	162.5	562.5	810	162	190.125	234		190.125	181.25	162	379.688	295.75	108	181.5	21.4375				198			253.125	607.5
	D26	512	857.375	416.5	432	125	875	567	528	368	433.5	506.25	567	618.75	675	325.125	700	576	704		1190.25	546.75	392	1584		1260	1116	789.75	1584	288	190.125	270		288	464.062	137.5	512	480	180	288	75				309.375	189.062	234	526.5	505.75
	6D			NT						PANTH
			MFI	787	794	797	1087	1033	1001	1649	1413	1473	2232	1807	1774
	6F			PBS								PANTH
			D24 Ratio	2.2	2.3	1.6	2.5	2	2	2.2		1.3	1.9	1.7	2.3	2.2	1.9	1.5	1.9
			D28 Ratio	3.90299	3.44491	3.80925	9.25974	5.98795	6.1044	7.48503		1.5266	5.01835	5.25521	5.6128	4.21024	5.36594	4.84211	3.67857
	6G			MCA 205 PBS									MCA 205 Pantéthine
			[Lactate] en ng.µL-1	289.824	410.675	433.505	236.102	283.628	257.319	387.676	277.857	307.561	304.93	321.904	395.145	188.491	263.854	354.323	331.324	175.846
	6I			Tumor PBS								Tumor Panth
			D20 CD8	59.8717	52.5059	71.9266	36.7328	53.7225	64.7849	52.9171		59.1636	45.0297	53.964	53.3093	49.4538	48.0654	70.2471
			D20 CD4	6.5875	6.90042	8.04444	6.36592	6.90629	6.74969	6.96827		6.48615	6.34096	6.44231	6.4442	5.84615	5.90654	9.00524
			D24 CD8	66	45.6	56.7	52.8	43.2	59.8			16.9	51.5	30.2	38.7	48.9	47.9	18.8	22.1
			D24 CD4	5.2	4.2	5.7	4.9	3.9	5.6			1.6	4.8	3.2	4	4.1	4.5	2.1	2.8
[truncated: 60 more columns]
