# Supplementary material for: The coenzyme A precursor pantethine enhances antitumor immunity in sarcoma
Source: Life Sci Alliance. 2023 Oct 13;6(12):e202302200. doi: 10.26508/lsa.202302200 (PMC10583838; doi:10.26508/lsa.202302200)
Supplement: Supplementary file 10 [file LSA-2023-02200_SdataFS12.xlsx]

## Sheet: General informations
	The coenzyme A precursor pantethine restrains sarcoma growth through enhancement of anti-tumor immunity
		Richard MIALLOT1, Virginie MILLET1, Anais ROGER1, Romain FENOUIL1, Catherine TARDIVEL2, Jean-Charles MARTIN2, Laetitia SHINTU3, Paul BERCHARD4, Juliane SOUSA LANZA1, Bernard MALISSEN1,5, Sandrine HENRI1, Sophie UGOLINI1, Aurélie DUTOUR4, Pascal FINETTI6, François BERTUCCI6,7, Jean-Yves BLAY4,8, Franck GALLAND1, Philippe NAQUET1
		Source DATA
		Life Science Alliance
		2023

## Sheet: Fig S12
	S12C			PBS					Pantethine
			GLUT-1	0.00491112	0.00100682	0.00495474	0.00238581	0.00220191	0.00044444	0.00264356	0.00087428	0.0070794	0.0020124
			HK2	0.00019472	0.00013926	0.00032325	0.0004555	0.00022165	6.3206e-05	0.0002363	0.00010055	0.00015178	0.00010584
			G6PD	0.00157581	0.00073513	0.00145795	0.001033	0.00080762	0.00096668	0.00225068	0.00097915	0.00263677	0.00102773
			PHGDH	0.0122343	0.00320323	0.00813402	0.00758942	0.00309376	0.00235055	0.0102222	0.00368726	0.0174295	0.00658662
			SHMT1	0.0019426	0.00323447	0.00294507	0.00303425	0.00337023	0.00624724	0.00477528	0.00485255	0.00472682	0.00783372
			SHMT2	0.00108996	0.00048047	0.00111838	0.0009195	0.00033607	0.00031964	0.00164487	0.00050833	0.00198451	0.00047979
			GLS1	0.00564831	0.00573405	0.00482653	0.00536343	0.00471138	0.00375366	0.00498377	0.00446022	0.0056976	0.00503023
			GLS2	0.00020765	6.172e-05	0.00013987	6.5251e-05	0.00010781	7.2372e-06	4.0797e-05	4.3644e-05	0.00022202	0.00020743
			IDH2	0.00279463	0.003348	0.00309591	0.00235671	0.00224303	0.00214357	0.00243773	0.0022641	0.00360775	0.00276259
			SDH	0.00170527	0.00066519	0.00114127	0.00098114	0.00059449	0.00037102	0.00174242	0.00080982	0.00163663	0.00117818
			FasN	0.0022864	0.00094583	0.00180747	0.0027456	0.00124925	0.00177833	0.00204492	0.00124952	0.00151214	0.00153348
			ACLY	0.00178799	0.0010456	0.00219296	0.00272741	0.00144174	0.00114456	0.00189962	0.0012425	0.00181174	0.0006573
			CAR9	0.00058531	0.0002246	0.0011471	0.00041313	0.00040424	8.1449e-05	0.00155892	0.00025376	0.0009926	0.00021242
