# Supplementary material for: The coenzyme A precursor pantethine enhances antitumor immunity in sarcoma
Source: Life Sci Alliance. 2023 Oct 13;6(12):e202302200. doi: 10.26508/lsa.202302200 (PMC10583838; doi:10.26508/lsa.202302200)
Supplement: Supplementary file 11 [file LSA-2023-02200_Supplemental_Data_1.xlsx]

## Sheet: Data Key & Explanation
	Data Key & Explanation
Chemical Annotation	The column IDs for the metabolites in each of the above sets is "CHEM_ID" from this table. Use this table to find the name of the metabolite and other identifiers
Sample MetaData	A combination of client-reported and Metabolon-generated metadata linked to each sample analyzed (e.g. age, race, BMI, client-ID, etc.).
Peak Area Data	These are the unnormalized peak areas (i.e. total ion counts, integrated area-under-the-curve).
Batch-normalized Data	For each metabolite, the raw values in the experimental samples are divided by the median of those samples in each instrument batch, giving each batch and thus the metabolite a median of one. For studies containing < 144 total samples, typically no batch normalization is required and the Batch-normalized data simply reflect median-scaled raw data. Please see "Batch and Batch Correction" section b…
Batch-norm-Imputed Data	To remove batch variability, for each metabolite, the values in the experimental samples are divided by the median of those samples in each instrument batch, giving each batch and thus the metabolite a median of one. For each metabolite, the minimum value across all batches in the median scaled data is imputed for the missing values
Protein/DNA/Osmo/Mass/Vol-Normalized Data	For each sample, the Batch-normalized data is divided by the value of the normalizer. Then each metabolite is re-scaled to have median = 1 (divide the new values by the overall median for each metabolite). Then imputation is performed.
Log-Transformed Data	The Batch-norm-Imputed Data (or protein, volume, etc. normalized data if applicable) is transformed using the natural log. Metabolomic data typically displays a log-normal distribution, therefore, the log-transformed data is used for statistical analyses.
	The purpose of normalizing the data is to remove the instrument batch effects. The batch IDs for each arm of the platform are indicated by the LC Pos Early, LC Pos Late, LC Neg, and LC Polar. Note: there may be blank values for BATCH if there is not the corresponding sample on each arm of the platform (this typically occurs with the QC matrix samples)
Biochemical Name	Indicates a compound that has been confirmed based on an authentic chemical standard and we are highly confident in its identity. (Metabolomics Standards Initiative Tier 1 identification)
Biochemical Name*	Indicates a compound that has not been confirmed based on a standard, but we are confident in its identity. (Not Tier 1)
Biochemical Name**	Indicates a compound for which a standard is not available, but we are reasonably confident in its identity or the information provided. (Not Tier 1)
Biochemical Name (#) or [#]	Indicates a compound that is a structural isomer of another compound in the Metabolon spectral library. For example, a steroid that may be sulfated at one of several positions that are indistinguishable by the mass spectrometry data or a diacylglycerol for which more than one stereospecific molecule exists.
	Additional Definitions/Details
Missing Values/Compound Missingness	Missing metabolite values in an untargeted metabolomic dataset can typically be attributed to the signal falling below the limit of detection, which is influenced by several factors including, but not limited to, the sample amount available for extraction, sample type, extraction method, compound ionization efficiency, compound abundance, and compound reactivity. The untargeted metabolomics platf…
Imputation	Imputation is the process of replacing missing values in a dataset. Non-targeted metabolomics data usually contains missing values. When missing values are left blank in the data analysis, but are the result of falling below the limit of detection rather than a random event such as a random processing error (“missing-at-random”), the false negative rate increases, which weakens the statistical po…
Batch and Batch correction	For studies involving samples run over multiple days, it is necessary to normalize the data across the batches to generate the Batch-normalized data and correct for minor instrument technical variation from batch to batch. Essentially, each compound is corrected in instrument batch blocks by registering the medians of each batch to equal one (1.00) and normalizing each data point proportionately …
	Chemical Annotation Descriptions
CHEM ID	Unique identifier for each biochemical. CHEM IDs are listed in the top row of the data tabs and should be used to identify biochemicals in these tabs by referencing column A in the Chemical Annotation tab.
PATHWAY SORTORDER	An internally-generated number intended for sorting compounds by biochemical SUPER PATHWAY and SUB PATHWAY
CHEMICAL NAME	The name of the identified biochemical
PLOT NAME	A shorter name of the identified biochemical, convenient for plotting
	Definition
SUPER PATHWAY	The general biochemical class assigned to the identified biochemical (e.g. lipid, amino acid, carbohydrate, etc.) intended for sorting compounds by broad biochemical classes
SUB PATHWAY	A more specific biochemical class assigned to the identified biochemical (e.g. TCA cycle, monoacylglycerols, etc.) intended for grouping/sorting compounds by biochemical pathway/class
PLATFORM	The Metabolon untargeted metabolomics platform consists of four different methods (i.e. Pos Late, Pos Early, Polar, and Neg). This column indicates which method was used to report the values associated with the detected biochemical.
PUBCHEM	A unique numerical identifier assigned by the National Center for Biotechnology Information (NCBI) and searchable in the PubChem database
KEGG	An alphanumeric compound identifier and link to compound information in the Kyoto Encyclopedia of Genes and Genomes (KEGG)
HMDB	An alphanumeric compound identifier and link to compound information maintained by the Human Metabolome Database (HMDB)
COMP ID	An internally-generated Metabolon compound identifier
TYPE	Indicates whether a compound is named or unnamed/unknown. An unnamed/unknown molecule is reported based on a unique molecular signature including its retention time, accurate mass, and fragmentation pattern as well as its recurrent nature.
INCHIKEY	IUPAC textual chemical identifier derived from INChI
SMILES	Simplified molecular-input line-entry system (SMILES) line notation string for the identified molecule
CHEMSPIDER	A numerical identifier for the identified molecule as maintained in the ChemSpider database
CAS	A unique numerical identifier assigned by the Chemical Abstracts Service (CAS) to every chemical substance described in the open scientific literature
	Sample Metadata/Descriptors
	Definition
PARENT SAMPLE NAME	An internally-generated Metabolon sample Identifier
NEG, POLAR, POS EARLY, POS LATE	Batch identifiers for a given platform arm. Corresponds to the PLATFORM column in "Chemical Annotation"
© Metabolon, Inc. All rights reserved. The Metabolon name, logo and related trademarks and service marks, owned by Metabolon, Inc. are registered and/or used in the United States and many foreign countries. Any use, copying or reproduction of the trademarks, logos, information, images or designs contained in this document is strictly prohibited without the prior written permission of Metabolon, I…

## Sheet: Chemical Annotation
CHEM_ID	LIB_ID	COMP_ID	CHRO_LIB_ENTRY_ID	SUPER_PATHWAY	SUB_PATHWAY	PATHWAY_SORTORDER	TYPE	INCHIKEY	SMILES	CHEMICAL_NAME	PLOT_NAME	CAS	CHEMSPIDER	HMDB	KEGG	PUBCHEM	PLATFORM
100002344	209	38293	141840	Lipid	Fatty Acid, Branched	1655	NAMED	ZOCYQVNGROEVLU-UHFFFAOYSA-N	CC(C)CCCCCCCCCCCC(O)=O	(12 or 13)-methylmyristate (a15:0 or i15:0)	(12 or 13)-methylmyristate (a15:0 or i15:0)	2485-71-4	133106	HMDB0061707		151014	Neg
100002945	209	38768	143701	Lipid	Fatty Acid, Branched	1660	NAMED	IIUXHTGBZYEGHI-UHFFFAOYSA-N	CC(CCCCCCCCCCCCCC(O)=O)C	(14 or 15)-methylpalmitate (a17:0 or i17:0)	(14 or 15)-methylpalmitate (a17:0 or i17:0)			HMDB0061859	C16995	8181,17903417	Neg
100002356	209	38296	141846	Lipid	Fatty Acid, Branched	1666	NAMED	YETXGSGCWODRAA-UHFFFAOYSA-N	OC(CCCCCCCCCCCCCCCC(C)C)=O	(16 or 17)-methylstearate (a19:0 or i19:0)	(16 or 17)-methylstearate (a19:0 or i19:0)	2724-59-6	2340933	HMDB0037397		3083779	Neg
100020723	209	62396	219543	Nucleotide	Dinucleotide	4308	NAMED	UYSXBCQACJTYFS-XPWFQUROSA-N	O[C@@H]1[C@@H]([C@@H](CO)O[C@H]1N2C3=NC=NC(N([H])[H])=C3N=C2)OP(OC[C@H]([C@H]([C@H]4O)O)O[C@H]4N5C6=NC=NC(N([H])[H])=C6N=C5)(O)=O	(3'-5')-adenylyladenosine*	(3'-5')-adenylyladenosine*		85040			94231	Neg
100009062	209	52753	166413	Nucleotide	Dinucleotide	4305	NAMED	NHEPQPHJXSVOGF-KPKSGTNCSA-N	O[C@H]([C@@H]1OP(OC[C@H]2O[C@@H](N(C=CC(N)=N3)C3=O)[C@H](O)[C@@H]2O)(O)=O)[C@@H](O[C@@H]1CO)N4C(N=CN=C5N)=C5N=C4	(3'-5')-adenylylcytidine	(3'-5')-adenylylcytidine	4833-63-0	9050769			10875494	Neg
100009060	209	52740	166409	Nucleotide	Dinucleotide	4307	NAMED	RNNPIPQLZRGXIG-KPKSGTNCSA-N	O[C@H]([C@@H]1OP(OC[C@H]2O[C@@H](N(C=CC3=O)C(N3)=O)[C@H](O)[C@@H]2O)(O)=O)[C@@H](O[C@@H]1CO)N4C(N=CN=C5N)=C5N=C4	(3'-5')-adenylyluridine	(3'-5')-adenylyluridine	3051-84-1	100483			145459093	Neg
100020725	209	62761	220363	Nucleotide	Dinucleotide	4313	NAMED	PBWYGOYNGCCLAU-UHFFFAOYSA-N	OC1C(OP(OCC2OC(N3C=NC4=C3N=CN=C4N)C(O)C2O)(O)=O)C(CO)OC1N5C=NC6=C5N=C(N)NC6=O	(3'-5')-guanylyladenosine*	(3'-5')-guanylyladenosine*						Neg
100009056	209	52743	166412	Nucleotide	Dinucleotide	4315	NAMED	HQXUOLIEBGPXRE-VMIOUTBZSA-N	O[C@H]([C@@H]1OP(OC[C@H]2O[C@@H](N(C=CC3=O)C(N3)=O)[C@H](O)[C@@H]2O)(O)=O)[C@@H](O[C@@H]1CO)N4C(N=C(N)NC5=O)=C5N=C4	(3'-5')-guanylyluridine	(3'-5')-guanylyluridine	4785-07-3	32821064			145459101	Neg
100009058	209	52741	166410	Nucleotide	Dinucleotide	4318	NAMED	KXSPLNAXPMVUEC-NCOIDOBVSA-N	O[C@H]1[C@H](N(C=CC2=O)C(N2)=O)O[C@H](CO)[C@H]1OP(OC[C@H]3O[C@@H](N(C=CC4=O)C(N4)=O)[C@H](O)[C@@H]3O)(O)=O	(3'-5')-uridylyluridine	(3'-5')-uridylyluridine	2415-43-2	92384			145459105	Neg
100003926	400	43264	156990	Lipid	Fatty Acid Metabolism (Acyl Carnitine, Hydroxy)	1937	NAMED	UEFRDQSMQXDWTO-UHFFFAOYSA-N	CC(CC(OC(C[N+](C)(C)C)CC([O-])=O)=O)O	(R)-3-hydroxybutyrylcarnitine	(R)-3-hydroxybutyrylcarnitine			HMDB0013127		53481617	Pos Early
100009271	400	52984	166220	Lipid	Fatty Acid Metabolism (Acyl Carnitine, Hydroxy)	1938	NAMED	UEFRDQSMQXDWTO-UHFFFAOYSA-N	CC(O)CC(OC(C[N+](C)(C)C)CC([O-])=O)=O	(S)-3-hydroxybutyrylcarnitine	(S)-3-hydroxybutyrylcarnitine			HMDB0013127		71464477	Pos Early
100005372	402	44621	163990	Lipid	Lysoplasmalogen	2855	NAMED	URGVIWXYPWWBQO-ZCJATDNESA-N	O=P(OCC[NH3+])([O-])OC[C@H](O)CO/C=C/CCCCCC/C=C/CCCCCCCC	1-(1-enyl-oleoyl)-GPE (P-18:1)*	1-(1-enyl-oleoyl)-GPE (P-18:1)*						Pos Late
100009002	402	52673	165435	Lipid	Plasmalogen	2822	NAMED	UUYSKERSKRMYME-MAIXUNBTSA-N	[H][C@](OC(CCC/C=C\C/C=C\C/C=C\C/C=C\CCCCC)=O)(COP(OCCN)(O)=O)CO/C=C\CCCCCCCCCCCCCC	1-(1-enyl-palmitoyl)-2-arachidonoyl-GPE (P-16:0/20:4)*	1-(1-enyl-palmitoyl)-2-arachidonoyl-GPE (P-16:0/20:4)*		24769238	HMDB0011352		52925126	Pos Late
100009000	402	52672	165433	Lipid	Plasmalogen	2823	NAMED	WVGALBKSWOUIEZ-XNHMFJFDSA-N	[H][C@](OC(CC/C=C\C/C=C\C/C=C\C/C=C\C/C=C\C/C=C\CC)=O)(COP(OCCN)(O)=O)CO/C=C\CCCCCCCCCCCCCC	1-(1-enyl-palmitoyl)-2-docosahexaenoyl-GPE (P-16:0/22:6)*	1-(1-enyl-palmitoyl)-2-docosahexaenoyl-GPE (P-16:0/22:6)*		4446616	HMDB0005780		5283497	Pos Late
100009009	402	52682	165449	Lipid	Plasmalogen	2832	NAMED	QLEHHUPUHJPURI-PWYDUFMYSA-N	[H][C@](OC(CCCCCCC/C=C\C/C=C\CCCCC)=O)(COP(OCC[N+](C)(C)C)([O-])=O)CO/C=C\CCCCCCCCCCCCCC	1-(1-enyl-palmitoyl)-2-linoleoyl-GPC (P-16:0/18:2)*	1-(1-enyl-palmitoyl)-2-linoleoyl-GPC (P-16:0/18:2)*		24767486	HMDB0011211		24779386	Pos Late
100009069	402	52677	165443	Lipid	Plasmalogen	2819	NAMED	LJVXDBWIBQQKFU-CCJYEBHUSA-N	[H][C@](OC(CCCCCCC/C=C\C/C=C\CCCCC)=O)(COP(OCCN)(O)=O)CO/C=C\CCCCCCCCCCCCCC	1-(1-enyl-palmitoyl)-2-linoleoyl-GPE (P-16:0/18:2)*	1-(1-enyl-palmitoyl)-2-linoleoyl-GPE (P-16:0/18:2)*		24769229	HMDB0011343		52925127	Pos Late
100009007	402	52478	165160	Lipid	Plasmalogen	2824	NAMED	CRBBMHQTIAELIS-KQBBALDBSA-N	[H][C@](OC(CCCCCCC/C=C\CCCCCCCC)=O)(CO[P-](OCC[N+](C)(C)C)([O])=O)CO/C=C\CCCCCCCCCCCCCC	1-(1-enyl-palmitoyl)-2-oleoyl-GPC (P-16:0/18:1)*	1-(1-enyl-palmitoyl)-2-oleoyl-GPC (P-16:0/18:1)*			HMDB0007996		34779384	Pos Late
100009005	402	52477	165158	Lipid	Plasmalogen	2818	NAMED	ZVVYJAAMWXATNY-PRWZWGSOSA-N	[H][C@](OC(CCCCCCC/C=C\CCCCCCCC)=O)(COP(OCCN)(O)=O)CO/C=C\CCCCCCCCCCCCCC	1-(1-enyl-palmitoyl)-2-oleoyl-GPE (P-16:0/18:1)*	1-(1-enyl-palmitoyl)-2-oleoyl-GPE (P-16:0/18:1)*		24769228	HMDB0011342		52925128	Pos Late
100002875	402	52474	165152	Lipid	Lysoplasmalogen	2852	NAMED	HTZINLFNXLXRBC-CQLBIITFSA-N	CCCCCCCCCCCCCC/C=C\OC[C@H](COP([O-])(OCC[N+](C)(C)C)=O)O	1-(1-enyl-palmitoyl)-GPC (P-16:0)*	1-(1-enyl-palmitoyl)-GPC (P-16:0)*		9093054	HMDB0010407		10917802	Pos Late
100003000	402	39270	163991	Lipid	Lysoplasmalogen	2853	NAMED	QYTPGOPLNFESQC-RLHAVTDZSA-N	O=P(OCC[NH3+])([O-])OC[C@H](O)CO/C=C/CCCCCCCCCCCCCC	1-(1-enyl-palmitoyl)-GPE (P-16:0)*	1-(1-enyl-palmitoyl)-GPE (P-16:0)*		10471193	HMDB0011152			Pos Late
100008999	402	52475	165154	Lipid	Plasmalogen	2836	NAMED	URPXXNCTXCOATD-FXMFQVEGSA-N	[H][C@](OC(CCC/C=C\C/C=C\C/C=C\C/C=C\CCCCC)=O)(COP(OCCN)(O)=O)CO/C=C\CCCCCCCCCCCCCCCC	1-(1-enyl-stearoyl)-2-arachidonoyl-GPE (P-18:0/20:4)*	1-(1-enyl-stearoyl)-2-arachidonoyl-GPE (P-18:0/20:4)*		7826008	HMDB0005779		9547058	Pos Late
100009004	402	52476	165157	Lipid	Plasmalogen	2839	NAMED	FIJFPUAJUDAZEY-MNDXXDKYSA-N	[H][C@](OC(CC/C=C\C/C=C\C/C=C\C/C=C\C/C=C\C/C=C\CC)=O)(COP(OCCN)(O)=O)CO/C=C\CCCCCCCCCCCCCCCC	1-(1-enyl-stearoyl)-2-docosahexaenoyl-GPE (P-18:0/22:6)*	1-(1-enyl-stearoyl)-2-docosahexaenoyl-GPE (P-18:0/22:6)*		24769278	HMDB0011394		42607458	Pos Late
100009225	402	52748	165539	Lipid	Plasmalogen	2828	NAMED	XVXISDREVDGQPX-PISDLAQISA-N	[H][C@](OC(CCCCCCC/C=C\C/C=C\CCCCC)=O)(COP(OCCN)(O)=O)CO/C=C\CCCCCCCCCCCCCCCC	1-(1-enyl-stearoyl)-2-linoleoyl-GPE (P-18:0/18:2)*	1-(1-enyl-stearoyl)-2-linoleoyl-GPE (P-18:0/18:2)*		24769261	HMDB0011376			Pos Late
100008919	402	52614	165346	Lipid	Plasmalogen	2827	NAMED	XVYPOHCSLJZFED-QZEVRULJSA-N	[H][C@@](COP([O-])(OCC[NH3+])=O)(OC(CCCCCCC/C=C\CCCCCCCC)=O)CO/C=C\CCCCCCCCCCCCCCCC	1-(1-enyl-stearoyl)-2-oleoyl-GPE (P-18:0/18:1)	1-(1-enyl-stearoyl)-2-oleoyl-GPE (P-18:0/18:1)	144371-68-6	24769260	HMDB0011375		42607457	Pos Late
100003001	402	39271	180976	Lipid	Lysoplasmalogen	2857	NAMED	KACDZDULGKPXHT-BIHRDVDLSA-N	O=P(OCC[NH3+])([O-])OC[C@H](O)CO/C=C/CCCCCCCCCCCCCCCC	1-(1-enyl-stearoyl)-GPE (P-18:0)*	1-(1-enyl-stearoyl)-GPE (P-18:0)*			HMDB0240598			Pos Late
100006374	209	48762	155125	Xenobiotics	Chemical	6249	NAMED	NGVLEQPKHLWZLN-UHFFFAOYSA-N	OC1=C(O)C(OS(=O)(O)=O)=CC=C1	1,2,3-benzenetriol sulfate (2)	1,2,3-benzenetriol sulfate (2)			HMDB0060018,HMDB0060016		92013662,54110629	Neg
100008903	402	52603	165331	Lipid	Phosphatidylcholine (PC)	2377	NAMED	FVXDQWZBHIXIEJ-LNDKUQBDSA-N	CCCCC/C=C\C/C=C\CCCCCCCC(OC[C@@H](OC(CCCCCCC/C=C\C/C=C\CCCCC)=O)COP([O-])(OCC[N+](C)(C)C)=O)=O	1,2-dilinoleoyl-GPC (18:2/18:2)	1,2-dilinoleoyl-GPC (18:2/18:2)	998-06-1	4450312	HMDB0008138		5288075	Pos Late
100008905	402	52457	165141	Lipid	Phosphatidylcholine (PC)	2362	NAMED	SNKAWJBJQDLSFF-NVKMUCNASA-N	O=C(CCCCCCC/C=C\CCCCCCCC)OC[C@@]([H])(OC(CCCCCCC/C=C\CCCCCCCC)=O)COP([O-])(OCC[N+](C)(C)C)=O	1,2-dioleoyl-GPC (18:1/18:1)	1,2-dioleoyl-GPC (18:1/18:1)	4235-95-4	8525772	HMDB0000593		10350317	Pos Late
100000657	402	19130	164201	Lipid	Phosphatidylcholine (PC)	2296	NAMED	KILNVBDSWZSGLL-KXQOOQHDSA-N	CCCCCCCCCCCCCCCC(OC[C@]([H])(COP([O-])(OCC[N+](C)(C)C)=O)OC(CCCCCCCCCCCCCCC)=O)=O	1,2-dipalmitoyl-GPC (16:0/16:0)	1,2-dipalmitoyl-GPC (16:0/16:0)	63-89-8	398235	HMDB0000564	D03585	452110	Pos Late
100009204	402	57341	210842	Lipid	Phosphatidylethanolamine (PE)	2422	NAMED	SLKDGVPOSSLUAI-PGUFJCEWSA-N	O=C(CCCCCCCCCCCCCCC)OC[C@]([H])(COP(OCCN)(O)=O)OC(CCCCCCCCCCCCCCC)=O	1,2-dipalmitoyl-GPE (16:0/16:0)*	1,2-dipalmitoyl-GPE (16:0/16:0)*		393103	HMDB0008923		445468	Pos Late
100000660	402	19132	164204	Lipid	Phosphatidylcholine (PC)	2339	NAMED	NRJAVPSFFCBXDT-HUESYALOSA-N	CCCCCCCCCCCCCCCCCC(OC[C@]([H])(COP([O-])(OCC[N+](C)(C)C)=O)OC(CCCCCCCCCCCCCCCCC)=O)=O	1,2-distearoyl-GPC (18:0/18:0)	1,2-distearoyl-GPC (18:0/18:0)	816-94-4	85004	HMDB0008036		94190	Pos Late
100000580	209	20675	123293	Carbohydrate	Glycolysis, Gluconeogenesis, and Pyruvate Metabolism	1237	NAMED	MPCAJMNYNOGXPB-SLPGGIOYSA-N	O[C@@H]1[C@@H](CO)OC[C@H](O)[C@H]1O	1,5-anhydroglucitol (1,5-AG)	1,5-anhydroglucitol (1,5-AG)	154-58-5		HMDB0002712	C07326	64960	Neg
100001278	209	33971	126129	Lipid	Long Chain Monounsaturated Fatty Acid	1549	NAMED	GDTXICBNEOEPAZ-FPLPWBNLSA-N	O=C(O)CCCCCCCC/C=C\CCCCCC	10-heptadecenoate (17:1n7)	10-heptadecenoate (17:1n7)	29743-97-3	4471860	HMDB0060038		5312435	Neg
100001277	209	33972	126131	Lipid	Long Chain Monounsaturated Fatty Acid	1558	NAMED	BBOWBNGUEWHNQZ-KTKRTIGZSA-N	O=C(O)CCCCCCCC/C=C\CCCCCCCC	10-nonadecenoate (19:1n9)	10-nonadecenoate (19:1n9)	73033-09-7	4471938	HMDB0013622		5312513	Neg
100002167	209	37536	143754	Lipid	Eicosanoid	2159	NAMED	ZNHVWPKMFKADKW-VXBMJZGYSA-N	OC(CCC/C=C\C\C=C/C=C/C(C/C=C\CCCCC)O)=O	12-HETE	12-HETE	73837-14-6,71030-37-0	21509475	HMDB0006111	C14777	5283155	Neg
1261	209	57393	210941	Lipid	Eicosanoid	2166	NAMED	KUKJHGXXZWHSBG-WBGSEQOASA-N	O[C@@H](CCCCC)/C=C/C=C/C/C=C\CCCC(O)=O	12-HHTrE	12-HHTrE	54397-84-1	4446265	HMDB0012535	C20388	5283141	Neg
100002196	209	37752	145686	Lipid	Fatty Acid, Monohydroxy	2032	NAMED	HNICUWMFWZBIFP-IRQZEAMPSA-N	OC(CCCCCCC/C=C\C=C\[C@H](CCCCC)O)=O	13-HODE + 9-HODE	13-HODE + 9-HODE			HMDB0004670,HMDB0004667	C14767,C14762	5312830,5282945,1424,5282947,5282944	Neg
100009278	209	53034	166162	Lipid	Docosanoid	2084	NAMED	ZNEBXONKCYFJAF-BGKMTWLOSA-N	OC(CC/C=C\C/C=C\C/C=C\C=C\C(C/C=C\C/C=C\CC)O)=O	14-HDoHE/17-HDoHE	14-HDoHE/17-HDoHE			HMDB0060044,HMDB0010213		6439179,11566378	Neg
100002953	209	39609	141922	Lipid	Fatty Acid, Monohydroxy	2028	NAMED	UGAGPNKCDRTDHP-UHFFFAOYSA-N	OC(CCCCCCCCCCCCCCCO)=O	16-hydroxypalmitate	16-hydroxypalmitate	506-13-8	10034	HMDB0006294	C18218	10466	Neg
100019953	209	62781	220394	Lipid	Fatty Acid, Branched	1671	NAMED	UCDAVJCKGYOYNI-UHFFFAOYSA-N	OC(CCCCCCCCCCCCCCCCC(C)C)=O	18-methylnonadecanoate (i20:0)	18-methylnonadecanoate (i20:0)		3584985			4383090	Neg
100002844	209	46286	144517	Lipid	Fatty Acid, Dihydroxy	2057	NAMED	FFXKPSNQCPNORO-MBYQGORISA-N	CCC(C(C/C=C\C/C=C\C/C=C\C/C=C\C/C=C\CCC(O)=O)O)O	19,20-DiHDPA	19,20-DiHDPA		17220827	HMDB0010214		16061148	Neg
100004442	209	46325	145271	Lipid	Lysophospholipid	2610	NAMED	XBFQFMCUPHZKTI-DOFZRALJSA-N	CCCCC\C=C/C/C=C\C/C=C\C/C=C\CCCC(OCC(O)COP(O)(O)=O)=O	1-arachidonoyl-GPA (20:4)	1-arachidonoyl-GPA (20:4)	799268-65-8		HMDB0062312		42607498	Neg
100001551	209	34061	142526	Lipid	Lysophospholipid	2653	NAMED	LAXQYRRMGGEGOH-JXRLJXCWSA-N	C[N+](C)(C)CCOP(OC[C@@](O)([H])COC(CCC\C=C/C\C=C/C/C=C\C/C=C\CCCCC)=O)([O-])=O	1-arachidonoyl-GPC (20:4n6)*	1-arachidonoyl-GPC (20:4n6)*		21403155	HMDB0010395	C05208	24779476	Neg
100001571	209	35186	142521	Lipid	Lysophospholipid	2704	NAMED	ROPRRXYVXLDXQO-XSQXPFHXSA-N	NCCOP(OC[C@@](O)([H])COC(CCC\C=C/C\C=C/C/C=C\C/C=C\CCCCC)=O)(O)=O	1-arachidonoyl-GPE (20:4n6)*	1-arachidonoyl-GPE (20:4n6)*		21403171	HMDB0011517		42607465	Neg
100001654	209	34214	142524	Lipid	Lysophospholipid	2749	NAMED	LXUGKKVCSTYZFK-OSKOXSHBSA-N	[H]C(C(O)(C(O)([C@](O)1[H])[H])[H])([C@@](OP(O)(OC[C@@]([H])(COC(CCC/C=C\C/C=C\C/C=C\C/C=C\CCCCC)=O)O)=O)([C@]1(O)[H])[H])O	1-arachidonoyl-GPI (20:4)*	1-arachidonoyl-GPI (20:4)*			HMDB0061690		121596217	Neg
100001433	209	34397	126918	Lipid	Monoacylglycerol	2881	NAMED	DCPCOKIYJYGMDN-DOFZRALJSA-N	O=C(CCC/C=C\C/C=C\C/C=C\C/C=C\CCCCC)OCC(O)CO	1-arachidonylglycerol (20:4)	1-arachidonylglycerol (20:4)	35474-99-8	4445452	HMDB11578	C13857	16019980,5282281	Neg
100001552	209	46205	144322	Lipid	Lysophospholipid	2648	NAMED	BBNHCUBQEQJHIG-FZZJNMCHSA-N	C[N+](C)(C)CCOP(OC[C@@](O)([H])COC(CCCCCC\C=C/C/C=C\C/C=C\CCCCC)=O)([O-])=O	1-dihomo-linolenoyl-GPC (20:3n3 or 6)*	1-dihomo-linolenoyl-GPC (20:3n3 or 6)*		21403156	HMDB0010394		52924055	Neg
100005371	209	44630	142531	Lipid	Lysophospholipid	2701	NAMED	RNWSKZCVPICGIX-DQXFYRDTSA-N	O=C(CCCCCC/C=C\C/C=C\C/C=C\CCCCC)OC[C@@](O)([H])COP(OCCN)(O)=O	1-dihomo-linolenoyl-GPE (20:3n3 or 6)*	1-dihomo-linolenoyl-GPE (20:3n3 or 6)*			HMDB0011514,HMDB0011516			Neg
100006121	209	48341	153390	Lipid	Monoacylglycerol	2880	NAMED	LERKRWCYZNDWFH-QNEBEIHSSA-N	OCC(O)COC(CCCCCC/C=C\C/C=C\C/C=C\CCCCC)=O	1-dihomo-linolenylglycerol (20:3)	1-dihomo-linolenylglycerol (20:3)			HMDB0011577			Neg
100001483	209	35103	151003	Lipid	Monoacylglycerol	2903	NAMED	QRBGFYBOCBYOSN-HZJYTTRNSA-N	O=C(OCC(O)CO)CCCCCCCCC\C=C/C/C=C\CCCCC	1-dihomo-linoleoylglycerol (20:2)	1-dihomo-linoleoylglycerol (20:2)		21403143				Neg
100001553	402	33871	158577	Lipid	Lysophospholipid	2647	NAMED	YYQVCMMXPIJVHY-ZOIJLGJPSA-N	C[N+](C)(C)CCOP(OC[C@@](O)([H])COC(CCCCCCCCC/C=C\C/C=C\CCCCC)=O)([O-])=O	1-dihomo-linoleoyl-GPC (20:2)*	1-eicosadienoyl-GPC* (20:2)*		21403157	HMDB0010392			Pos Late
100001481	209	35153	128209	Lipid	Monoacylglycerol	2885	NAMED	JWPHORDRFVRZPP-KUBAVDMBSA-N	O=C(OCC(O)CO)CC/C=C\C/C=C\C/C=C\C/C=C\C/C=C\C/C=C\CC	1-docosahexaenoylglycerol (22:6)	1-docosahexaenoylglycerol (22:6)		10477810	HMDB0011587		53480995	Neg
100001566	209	46202	144318	Lipid	Lysophospholipid	2663	NAMED	LSOWKZULVQWMLY-FQPBCZPISA-N	C[N+](C)(C)CCOP(OC[C@](O)([H])COC(CC\C=C/C/C=C\C/C=C\C/C=C\C/C=C\C/C=C\CC)=O)([O-])=O	1-docosahexaenoyl-GPC (22:6)*	1-docosahexaenoyl-GPC (22:6)*		21403169	HMDB0010404		10415542	Neg
100002060	209	44633	142529	Lipid	Lysophospholipid	2715	NAMED	XEVRBOQZSXWGQO-FJXNLOIUSA-N	NCCOP(OC[C@](O)([H])COC(CC\C=C/C/C=C\C/C=C\C/C=C\C/C=C\C/C=C\CC)=O)(O)=O	1-docosahexaenoyl-GPE (22:6)*	1-docosahexaenoyl-GPE (22:6)*						Neg
100005352	402	44560	159608	Lipid	Lysophospholipid	2645	NAMED	YYSFWGQAKJTHRE-OUKQBFOZSA-N	C[N+](CCOP(OCC(O)COC(CCCCCCCCC/C=C/CCCCCCCC)=O)([O-])=O)(C)C	1-eicosenoyl-GPC (20:1)*	1-eicosenoyl-GPC (20:1)*			HMDB0010391		52924051	Pos Late
100005376	209	62352	219482	Lipid	Lysophospholipid	2698	NAMED	JEAGLCKGAKACCE-MDZDMXLPSA-N	O=P(OCC(O)COC(CCCCCCCCC/C=C/CCCCCCCC)=O)(O)OCCN	1-eicosenoyl-GPE (20:1)*	1-eicosenoyl-GPE (20:1)*			HMDB0011518		52925139	Neg
100019965	209	61831	218254	Lipid	Lysophospholipid	2748	NAMED	XAFYZNQKIKTCEE-PGFSDWHCSA-N	O[C@@H](COP(O)(O[C@@H]1[C@H](O)[C@H](O)[C@@H](O)[C@H](O)[C@H]1O)=O)COC(CCCCCCC/C=C\CCCCCCCCCC)=O	1-eicosenoyl-GPI (20:1)*	1-eicosenoyl-GPI (20:1)*						Neg
100020769	209	62449	219679	Lipid	Monoacylglycerol	2896	NAMED	KRUXHXDPFZXFJX-FPLPWBNLSA-N	CCCCCC/C=C\CCCCCCCCC(OCC(O)CO)=O	1-heptadecenoylglycerol (17:1)*	1-heptadecenoylglycerol (17:1)*		58191491				Neg
100001435	209	34393	126910	Lipid	Monoacylglycerol	2876	NAMED	XQBHBEXBUZDCRY-QNEBEIHSSA-N	O=C(OCC(O)CO)CCCC\C=C/C\C=C/C\C=C/CCCCC	1-linolenoylglycerol (18:3)	1-linolenoylglycerol (18:3)	124151-74-2	21403134	HMDB0011569		53480978	Neg
100009131	402	52710	165488	Lipid	Phosphatidylcholine (PC)	2383	NAMED	ZZSZQATYGVHNLZ-PUMLCSCDSA-N	O=C(CCCCCCC/C=C\C/C=C\CCCCC)OC[C@]([H])(COP(OCC[N+](C)(C)C)([O-])=O)OC(CCC/C=C\C/C=C\C/C=C\C/C=C\CCCCC)=O	1-linoleoyl-2-arachidonoyl-GPC (18:2/20:4n6)*	1-linoleoyl-2-arachidonoyl-GPC (18:2/20:4n6)*		24766809	HMDB0008147	C05208	24778979	Pos Late
100009222	402	53189	166619	Lipid	Phosphatidylethanolamine (PE)	2472	NAMED	LFGBKOUQHCWBQI-BZGLIJSBSA-N	O=C(CCCCCCC/C=C\C/C=C\CCCCC)OC[C@]([H])(COP(OCCN)(O)=O)OC(CCC/C=C\C/C=C\C/C=C\C/C=C\CCCCC)=O	1-linoleoyl-2-arachidonoyl-GPE (18:2/20:4)*	1-linoleoyl-2-arachidonoyl-GPE (18:2/20:4)*		24768565	HMDB0009102		348279332	Pos Late
100009343	402	53176	166602	Lipid	Phosphatidylcholine (PC)	2378	NAMED	HZGAVPNEGHQJID-UNBCHYIMSA-N	O=C(CCCCCCC/C=C\C/C=C\CCCCC)OC[C@]([H])(COP(OCC[N+](C)(C)C)([O-])=O)OC(CCCCCCC/C=C\C/C=C\C/C=C\CC)=O	1-linoleoyl-2-linolenoyl-GPC (18:2/18:3)*	1-linoleoyl-2-linolenoyl-GPC (18:2/18:3)*		24766802	HMDB0008141		52922731	Pos Late
100001040	209	27447	126071	Lipid	Monoacylglycerol	2875	NAMED	WECGLUPZRHILCT-HZJYTTRNSA-N	CCCCC/C=C\C/C=C\CCCCCCCC(OCC(O)CO)=O	1-linoleoylglycerol (18:2)	1-linoleoylglycerol (18:2)	2277-28-3	4446589	HMDB0011568		5283469	Neg
100001395	402	34419	158662	Lipid	Lysophospholipid	2634	NAMED	SPJFYYJXNPEZDW-UTJQPWESSA-N	O=P(OCC(O)COC(CCCCCCC/C=C\C/C=C\CCCCC)=O)([O-])OCC[N+](C)(C)C	1-linoleoyl-GPC (18:2)	1-linoleoyl-GPC (18:2)		10160888	HMDB0010386	C04100	11988421	Pos Late
100001570	402	36600	158788	Lipid	Lysophospholipid	2691	NAMED	DBHKHNGBVGWQJE-HZJYTTRNSA-N	O=P(OCC(O)COC(CCCCCCC/C=C\C/C=C\CCCCC)=O)(O)OCCN	1-linoleoyl-GPE (18:2)*	1-linoleoyl-GPE (18:2)*		21403170	HMDB0011507		52925130	Pos Late
100009227	209	54885	207774	Lipid	Lysophospholipid	2733	NAMED	VEEHTGYBVMTAAF-RFFZIGDUSA-N	[H][C@@](CO)(O)COP(OC[C@]([H])(O)COC(CCCCCCC/C=C\C/C=C\CCCCC)=O)(O)=O	1-linoleoyl-GPG (18:2)*	1-linoleoyl-GPG (18:2)*			HMDB0240600			Neg
100001778	209	36594	146822	Lipid	Lysophospholipid	2743	NAMED	SAHCQBPGXQFTRA-WNOZMNFTSA-N	[H]C(C(O)(C(O)([C@](O)1[H])[H])[H])([C@@](OP(O)(OC[C@@]([H])(COC(CCCCCCC/C=C\C/C=C\CCCCC)=O)O)=O)([C@]1(O)[H])[H])O	1-linoleoyl-GPI (18:2)*	1-linoleoyl-GPI* (18:2)*			HMDB0240597		11124828	Neg
100004606	209	43676	149869	Lipid	Lysophospholipid	2723	NAMED	GPCWGPPYPPUKIJ-VNLYIJPESA-N	O=P(O)(OCC(O)COC(CCCCCCCCCC/C=C/C/C=C/CC)=O)OC[C@@H](C(O)=O)N	1-linoleoyl-GPS (18:2)*	1-linoleoyl-GPS (18:2)*						Neg
100009037	402	52500	165192	Lipid	Phosphatidylcholine (PC)	2335	NAMED	ZSKWZJYUVZYDQU-WESJWMGVSA-N	O=C(CCCCCCCCCCCCCCCC)OC[C@]([H])(COP(OCC[N+](C)(C)C)([O-])=O)OC(CCCCCCC/C=C\C/C=C\CCCCC)=O	1-margaroyl-2-linoleoyl-GPC (17:0/18:2)*	1-margaroyl-2-linoleoyl-GPC (17:0/18:2)*					52922491	Pos Late
100020746	209	62431	219598	Lipid	Monoacylglycerol	2898	NAMED	NXOGCYSVLAIYAP-YOILPLPUSA-N	CCCCCCCC/C=C\C/C=C\C/C=C\CCCC(OCC(O)CO)=O	1-meadoylglycerol (20:3n9)*	1-meadoylglycerol (20:3n9)*						Neg
100001208	400	32350	155911	Amino Acid	Histidine Metabolism	93	NAMED	ZHCKPJGJQOPTLB-UHFFFAOYSA-N	O=C(O)CC1=CN(C)C=N1	1-methyl-4-imidazoleacetate	1-methyl-4-imidazoleacetate	2625-49-2	68319	HMDB0002820	C05828	75810	Pos Early
100021478	400	64596	238817	Amino Acid	Histidine Metabolism	95	NAMED	MXETUSMIYKMMAT-UHFFFAOYSA-N	CN1C=NC=C1CC(O)C(O)=O	1-methyl-5-imidazolelactate	1-methyl-5-imidazolelactate	2022510-60-5	65563369				Pos Early
100000715	400	48114	157704	Amino Acid	Guanidino and Acetamido Metabolism	570	NAMED	CHJJGSNFBQVOTG-UHFFFAOYSA-N	N=C(N)NC	1-methylguanidine	1-methylguanidine	22661-87-6	28576	HMDB0001522	C02294	10111	Pos Early
100001204	400	43831	157053	Amino Acid	Histidine Metabolism	92	NAMED	FHQDWPCFSJMNCT-UHFFFAOYSA-N	CN1C=C(CCN)N=C1	1-methylhistamine	1-methylhistamine	501-75-7	3488	HMDB0000898	C05127	3614	Pos Early
100001051	400	30460	155848	Amino Acid	Histidine Metabolism	73	NAMED	BRMWTNUJHUMWMS-LURJTMIESA-N	N[C@H](C(O)=O)CC1=CN(C)C=N1	1-methylhistidine	1-methylhistidine	332-80-9	83153	HMDB0000001	C01152	92105	Pos Early
55	400	27665	155829	Cofactors and Vitamins	Nicotinate and Nicotinamide Metabolism	4336	NAMED	LDHMAVIPBRSVRG-UHFFFAOYSA-N	C[N+]1=CC(C([NH-])=O)=CC=C1	1-methylnicotinamide	1-methylnicotinamide	1005-24-9	8305504	HMDB0000699	C02918	457	Pos Early
100009139	402	53195	166625	Lipid	Phosphatidylcholine (PC)	2284	NAMED	SRQSAJRUMDQMMS-NLDJLLEISA-N	O=C(CCCCCCCCCCCCC)OC[C@]([H])(COP(OCC[N+](C)(C)C)([O-])=O)OC(CCC/C=C\C/C=C\C/C=C\C/C=C\CCCCC)=O	1-myristoyl-2-arachidonoyl-GPC (14:0/20:4)*	1-myristoyl-2-arachidonoyl-GPC (14:0/20:4)*		24766559	HMDB0007883		24778634	Pos Late
100000672	402	19258	164196	Lipid	Phosphatidylcholine (PC)	2280	NAMED	RFVFQQWKPSOBED-PSXMRANNSA-N	CCCCCCCCCCCCCCCC(O[C@](COC(CCCCCCCCCCCCC)=O)(COP([O-])(OCC[N+](C)(C)C)=O)[H])=O	1-myristoyl-2-palmitoyl-GPC (14:0/16:0)	1-myristoyl-2-palmitoyl-GPC (14:0/16:0)	69525-80-0	114798	HMDB0007869		129657	Pos Late
100001618	209	35625	128233	Lipid	Monoacylglycerol	2867	NAMED	DCBSHORRWZKAKO-UHFFFAOYSA-N	O=C(CCCCCCCCCCCCC)OCC(O)CO	1-myristoylglycerol (14:0)	1-myristoylglycerol (14:0)	75685-84-6	71382	HMDB0011561	C01885	10957631	Neg
100001383	402	45453	159645	Lipid	Lysophospholipid	2613	NAMED	VXUOFDJKYGDUJI-OAQYLSRUSA-N	CCCCCCCCCCCCCC(OC[C@](O)([H])COP(OCC[N+](C)(C)C)([O-])=O)=O	1-myristoyl-GPC (14:0)	1-myristoyl-GPC (14:0)	20559-16-4	405289	HMDB0010379	C04230	460604	Pos Late
100009219	402	55041	210837	Lipid	Phosphatidylethanolamine (PE)	2465	NAMED	PECSWFQRRFRZPW-BHPGJWMBSA-N	O=C(CCCCCCC/C=C\CCCCCCCC)OC[C@]([H])(COP(OCCN)(O)=O)OC(CCC/C=C\C/C=C\C/C=C\C/C=C\CCCCC)=O	1-oleoyl-2-arachidonoyl-GPE (18:1/20:4)*	1-oleoyl-2-arachidonoyl-GPE (18:1/20:4)*		24768534	HMDB0009069		348281223	Pos Late
100010951	402	54994	208087	Lipid	Phosphatidylinositol (PI)	2579	NAMED	SHIZRFSRTKXRQL-XBUMEPTLSA-N	CCCCCCCC/C=C/CCCCCCCC(OCC(OC(CCC/C=C/C/C=C/C/C=C/C/C=C/CCCCC)=O)COP(O)(OC1C(O)C(O)C(O)C(O)C1O)=O)=O	1-oleoyl-2-arachidonoyl-GPI (18:1/20:4)*	1-oleoyl-2-arachidonoyl-GPI (18:1/20:4)*						Pos Late
100009130	402	52697	165470	Lipid	Phosphatidylcholine (PC)	2376	NAMED	FPEVDFOXMCHLKL-KFDYCXSYSA-N	O=C(CCCCCCC/C=C\CCCCCCCC)OC[C@]([H])(COP(OCC[N+](C)(C)C)([O-])=O)OC(CC/C=C\C/C=C\C/C=C\C/C=C\C/C=C\C/C=C\CC)=O	1-oleoyl-2-docosahexaenoyl-GPC (18:1/22:6)*	1-oleoyl-2-docosahexaenoyl-GPC (18:1/22:6)*		24766785	HMDB0008123		24778955	Pos Late
100008981	402	52453	165118	Lipid	Phosphatidylcholine (PC)	2366	NAMED	GDWULUGDXGHJIJ-FUBJOMBKSA-N	CCCCCCCC/C=C/CCCCCCCC(OCC(OC(CCCCCCC/C=C/C/C=C/CCCCC)=O)COP([O-])(OCC[N+](C)(C)C)=O)=O	1-oleoyl-2-linoleoyl-GPC (18:1/18:2)*	1-oleoyl-2-linoleoyl-GPC (18:1/18:2)*			HMDB0008105		24778939	Pos Late
100009078	402	52687	165457	Lipid	Phosphatidylethanolamine (PE)	2462	NAMED	GKAFCSRKMWFPSJ-RJXNKANHSA-N	O=C(CCCCCCC/C=C\CCCCCCCC)OC[C@]([H])(COP(OCCN)(O)=O)OC(CCCCCCC/C=C\C/C=C\CCCCC)=O	1-oleoyl-2-linoleoyl-GPE (18:1/18:2)*	1-oleoyl-2-linoleoyl-GPE (18:1/18:2)*		7825703	HMDB0005349		9546753	Pos Late
100000924	209	21184	126057	Lipid	Monoacylglycerol	2874	NAMED	RZRNAYUHWVFMIP-KTKRTIGZSA-N	O=C(OCC(O)CO)CCCCCCC/C=C\CCCCCCCC	1-oleoylglycerol (18:1)	1-oleoylglycerol (18:1)	111-03-5	4446588	HMDB0011567		5283468	Neg
100001272	402	48258	160285	Lipid	Lysophospholipid	2631	NAMED	YAMUFBLWGFFICM-PTGWMXDISA-N	O[C@H](COC(CCCCCCC/C=C\CCCCCCCC)=O)COP(OCC[N+](C)(C)C)([O-])=O	1-oleoyl-GPC (18:1)	1-oleoyl-GPC (18:1)	19420-56-5	17240641	HMDB0002815	C03916	16081932	Pos Late
100001569	402	35628	158745	Lipid	Lysophospholipid	2689	NAMED	PYVRVRFVLRNJLY-MZMPXXGTSA-N	O=P(OCC[NH3+])([O-])OC[C@H](O)COC(CCCCCCC\C=C/CCCCCCCC)=O	1-oleoyl-GPE (18:1)	1-oleoyl-GPE (18:1)	89576-29-4	7826021	HMDB0011506		9547071	Pos Late
100005716	209	45968	144192	Lipid	Lysophospholipid	2731	NAMED	FQQQKGAFQIIGLQ-VYFUBJQISA-N	O[C@H](COC(CCCCCCC/C=C\CCCCCCCC)=O)COP(OCC(O)CO)(O)=O	1-oleoyl-GPG (18:1)*	1-oleoyl-GPG (18:1)*		34999689	HMDB0240602			Neg
100001777	209	36602	146821	Lipid	Lysophospholipid	2741	NAMED	UGDOFRYHDCDVHD-JCASDCETSA-N	[H]C(C(O)(C(O)([C@](O)1[H])[H])[H])([C@@](OP(O)(OC[C@@]([H])(COC(CCCCCCC/C=C\CCCCCCCC)=O)O)=O)([C@]1(O)[H])[H])O	1-oleoyl-GPI (18:1)	1-oleoyl-GPI (18:1)			HMDB0061693		86289645	Neg
100000630	209	19260	126848	Lipid	Lysophospholipid	2721	NAMED	JZWNYZVVZXZRRH-YFKVPUFHSA-N	CCCCCCCC\C=C/CCCCCCCC(OC[C@]([H])(COP(O)(OC[C@]([NH3+])(C([O-])=O)[H])=O)O)=O	1-oleoyl-GPS (18:1)	1-oleoyl-GPS (18:1)	326589-90-6	7826049	HMDB0061694		85036846	Neg
100009075	402	52683	165450	Lipid	Phosphatidylcholine (PC)	2327	NAMED	QJWDAOSZZYVBJZ-KXESGEQTSA-N	O=C(CCCCCCC/C=C\CCCCCC)OC[C@]([H])(COP(OCC[N+](C)(C)C)([O-])=O)OC(CCCCCCC/C=C\C/C=C\CCCCC)=O	1-palmitoleoyl-2-linoleoyl-GPC (16:1/18:2)*	1-palmitoleoyl-2-linoleoyl-GPC (16:1/18:2)*		24766675	HMDB0008006		24778768	Pos Late
100008952	209	52431	164555	Lipid	Monoacylglycerol	2871	NAMED	KVYUBFKSKZWZSV-BQYQJAHWSA-N	CCCCCC/C=C/CCCCCCCC(OCC(O)CO)=O	1-palmitoleoylglycerol (16:1)*	1-palmitoleoylglycerol (16:1)*			HMDB0011565			Neg
100001511	402	33230	158553	Lipid	Lysophospholipid	2620	NAMED	LFUDDCMNKWEORN-KHPPLWFESA-N	O=P(OCC[N+](C)(C)C)([O-])OCC(O)COC(CCCCCCC/C=C\CCCCCC)=O	1-palmitoleoyl-GPC (16:1)*	1-palmitoleoyl-GPC (16:1)*		21403152	HMDB0010383		24779461	Pos Late
100001784	209	34565	149856	Lipid	Lysophospholipid	2682	NAMED	DSOWUEHXZJUNID-FPLPWBNLSA-N	O=P(OCCN)(O)OCC(O)COC(CCCCCCC/C=C\CCCCCC)=O	1-palmitoleoyl-GPE (16:1)*	1-palmitoleoyl-GPE (16:1)*			HMDB0011474		53480923	Neg
100009076	402	52684	165451	Lipid	Phosphatidylcholine (PC)	2306	NAMED	JMAYDGBZRHQJAT-QWFQJEORSA-N	O=C(CCCCCCCCCCCCCCC)OC[C@]([H])(COP(OCC[N+](C)(C)C)([O-])=O)OC(CCCCCCC/C=C\C/C=C\C/C=C\CC)=O	1-palmitoyl-2-alpha-linolenoyl-GPC (16:0/18:3n3)*	1-palmitoyl-2-alpha-linolenoyl-GPC (16:0/18:3n3)*		24766646	HMDB0007975		24778702	Pos Late
100008914	402	52462	165128	Lipid	Phosphatidylcholine (PC)	2315	NAMED	IIZPXYDJLKNOIY-JXPKJXOSSA-N	CCCCCCCCCCCCCCCC(OC[C@@]([H])(OC(CCC/C=C\C/C=C\C/C=C\C/C=C\CCCCC)=O)COP([O-])(OCC[N+](C)(C)C)=O)=O	1-palmitoyl-2-arachidonoyl-GPC (16:0/20:4n6)	1-palmitoyl-2-arachidonoyl-GPC (16:0/20:4n6)	35418-58-7	8923140	HMDB0007982	C05208	10747814	Pos Late
100008990	402	52464	165131	Lipid	Phosphatidylethanolamine (PE)	2434	NAMED	DRIVXEVMDWCWLI-CAQMIEAISA-N	O=C(CCCCCCCCCCCCCCC)OC[C@]([H])(COP(OCCN)(O)=O)OC(CCC/C=C\C/C=C\C/C=C\C/C=C\CCCCC)=O	1-palmitoyl-2-arachidonoyl-GPE (16:0/20:4)*	1-palmitoyl-2-arachidonoyl-GPE (16:0/20:4)*		7825750	HMDB0005323	C05210	9546800	Pos Late
100008915	402	52610	165342	Lipid	Phosphatidylcholine (PC)	2321	NAMED	IESVDEZGAHUQJU-ZLBXKVHBSA-N	CCCCCCCCCCCCCCCC(OC[C@](OC(CC/C=C\C/C=C\C/C=C\C/C=C\C/C=C\C/C=C\CC)=O)([H])COP([O-])(OCC[N+](C)(C)C)=O)=O	1-palmitoyl-2-docosahexaenoyl-GPC (16:0/22:6)	1-palmitoyl-2-docosahexaenoyl-GPC (16:0/22:6)	59403-54-2	4946007	HMDB0007991		6441886	Pos Late
100008991	402	52465	165133	Lipid	Phosphatidylethanolamine (PE)	2436	NAMED	MPWUZHVZZKSTPV-MADBQMNMSA-N	O=C(CCCCCCCCCCCCCCC)OC[C@]([H])(COP(OCCN)(O)=O)OC(CC/C=C\C/C=C\C/C=C\C/C=C\C/C=C\C/C=C\CC)=O	1-palmitoyl-2-docosahexaenoyl-GPE (16:0/22:6)*	1-palmitoyl-2-docosahexaenoyl-GPE (16:0/22:6)*		7825749	HMDB0008946		9546799	Pos Late
100008989	402	52463	165130	Lipid	Phosphatidylcholine (PC)	2316	NAMED	KLTHQSWIRFFBRI-RWSHWRRPSA-N	CCCCCCCCCCCCCCCC(OCC(OC(CCC/C=C/C/C=C/C/C=C/C/C=C/C/C=C/CC)=O)COP([O-])(OCC[N+](C)(C)C)=O)=O	1-palmitoyl-2-eicosapentaenoyl-GPC (16:0/20:5)*	1-palmitoyl-2-eicosapentaenoyl-GPC (16:0/20:5)*			HMDB0007984		24778723	Pos Late
1537	402	42446	165129	Lipid	Phosphatidylcholine (PC)	2304	NAMED	JLPULHDHAOZNQI-ZTIMHPMXSA-N	O=P([O-])(OC[C@@H](COC(CCCCCCCCCCCCCCC)=O)OC(CCCCCCC/C=C\C/C=C\CCCCC)=O)OCC[N+](C)(C)C	1-palmitoyl-2-linoleoyl-GPC (16:0/18:2)	1-palmitoyl-2-linoleoyl-GPC (16:0/18:2)	40811-94-7	4450224	HMDB0007973		5287971	Pos Late
100001870	402	42449	164197	Lipid	Phosphatidylethanolamine (PE)	2428	NAMED	HBZNVZIRJWODIB-NHCUFCNUSA-N	O=C(CCCCCCC/C=C\C/C=C\CCCCC)O[C@@H](COP(OCCN)(O)=O)COC(CCCCCCCCCCCCCCC)=O	1-palmitoyl-2-linoleoyl-GPE (16:0/18:2)	1-palmitoyl-2-linoleoyl-GPE (16:0/18:2)		7825697	HMDB0005322		9546747	Pos Late
1539	402	52461	165127	Lipid	Phosphatidylcholine (PC)	2301	NAMED	WTJKGGKOPKCXLL-PFDVCBLKSA-N	O=C(CCCCCCC/C=C\CCCCCCCC)O[C@@H](COC(CCCCCCCCCCCCCCC)=O)COP(OCC[N+](C)(C)C)([O-])=O	1-palmitoyl-2-oleoyl-GPC (16:0/18:1)	1-palmitoyl-2-oleoyl-GPC (16:0/18:1)	26853-31-6,26853-31-6	4940699	HMDB0007972	C13875	6436017	Pos Late
1526	402	19263	164198	Lipid	Phosphatidylethanolamine (PE)	2426	NAMED	FHQVHHIBKUMWTI-OTMQOFQLSA-N	CCCCCCCC\C=C/CCCCCCCC(O[C@](COC(CCCCCCCCCCCCCCC)=O)(COP([O-])(OCC[N+]([H])([H])[H])=O)[H])=O	1-palmitoyl-2-oleoyl-GPE (16:0/18:1)	1-palmitoyl-2-oleoyl-GPE (16:0/18:1)	26662-94-2	4446615	HMDB0005320		5283496	Pos Late
100000641	402	52448	208095	Lipid	Phosphatidylglycerol (PG)	2537	NAMED	PAZGBAOHGQRCBP-DDDNOICHSA-N	OCC(COP(O)(OC[C@@]([H])(COC(CCCCCCCCCCCCCCC)=O)OC(CCCCCCC/C=C\CCCCCCCC)=O)=O)O	1-palmitoyl-2-oleoyl-GPG (16:0/18:1)	1-palmitoyl-2-oleoyl-GPG (16:0/18:1)		4446626			70789105	Pos Late
100009066	305	52669	165429	Lipid	Phosphatidylinositol (PI)	2552	NAMED	PDLAMJKMOKWLAJ-KTBSNPQYSA-N	O=C(CCCCCCCCCCCCCCC)OC[C@@]([H])(OC(CCCCCCC/C=C\CCCCCCCC)=O)COP(O[C@H]1[C@H](O)[C@@H](O)[C@H](O)[C@@H](O)[C@H]1O)(O)=O	1-palmitoyl-2-oleoyl-GPI (16:0/18:1)*	1-palmitoyl-2-oleoyl-GPI (16:0/18:1)*		24767668	HMDB0009783		71296232	Polar
1531	402	19261	166254	Lipid	Phosphatidylserine (PS)	2517	NAMED	OIWCYIUQAVBPGV-DAQGAKHBSA-N	O=C(CCCCCCC/C=C\CCCCCCCC)O[C@@H](COP(OC[C@@H](C(O)=O)N)(O)=O)COC(CCCCCCCCCCCCCCC)=O	1-palmitoyl-2-oleoyl-GPS (16:0/18:1)	1-palmitoyl-2-oleoyl-GPS (16:0/18:1)	40290-44-6	4446618	HMDB0012357	C13880	5283499	Pos Late
100008984	402	52470	165143	Lipid	Phosphatidylcholine (PC)	2297	NAMED	QIBZFHLFHCIUOT-HTXNQAPBSA-N	CCCCCCCCCCCCCCCC(OCC(OC(CCCCCCC/C=C/CCCCCC)=O)COP([O-])(OCC[N+](C)(C)C)=O)=O	1-palmitoyl-2-palmitoleoyl-GPC (16:0/16:1)*	1-palmitoyl-2-palmitoleoyl-GPC (16:0/16:1)*			HMDB0007969		6443788	Pos Late
100008996	402	52471	165147	Lipid	Phosphatidylethanolamine (PE)	2423	NAMED	CZOSTDZGCCEZTJ-WMHOIYFHSA-N	O=C(CCCCCCCCCCCCCCC)OC[C@]([H])(COP(OCCN)(O)=O)OC(CCCCCCC/C=C\CCCCCC)=O	1-palmitoyl-2-palmitoleoyl-GPE (16:0/16:1)*	1-palmitoyl-2-palmitoleoyl-GPE (16:0/16:1)*		24768424	HMDB0008924		52924925	Pos Late
100008921	402	52616	165348	Lipid	Phosphatidylcholine (PC)	2299	NAMED	PZNPLUBHRSSFHT-RRHRGVEJSA-N	O=C(CCCCCCCCCCCCCCC)OC[C@]([H])(COP(OCC[N+](C)(C)C)([O-])=O)OC(CCCCCCCCCCCCCCCCC)=O	1-palmitoyl-2-stearoyl-GPC (16:0/18:0)	1-palmitoyl-2-stearoyl-GPC (16:0/18:0)	59403-51-9	24766643	HMDB0007970	C03889	24778686	Pos Late
100000827	209	21127	126053	Lipid	Monoacylglycerol	2870	NAMED	QHZLMUACJMDIAE-UHFFFAOYSA-N	O=C(CCCCCCCCCCCCCCC)OCC(O)CO	1-palmitoylglycerol (16:0)	1-palmitoylglycerol (16:0)	542-44-9	14201	HMDB0011564		14900	Neg
100001263	402	33955	158599	Lipid	Lysophospholipid	2618	NAMED	ASWBNKHCZGQVJV-UHFFFAOYSA-N	O=P(OCC[N+](C)(C)C)([O-])OCC(O)COC(CCCCCCCCCCCCCCC)=O	1-palmitoyl-GPC (16:0)	1-palmitoyl-GPC (16:0)	17364-16-8	78064	HMDB0010382	C04102	86554	Pos Late
100001567	402	35631	158748	Lipid	Lysophospholipid	2680	NAMED	YVYMBNSKXOXSKW-HXUWFJFHSA-N	O=P(OCC[NH3+])([O-])OC[C@H](O)COC(CCCCCCCCCCCCCCC)=O	1-palmitoyl-GPE (16:0)	1-palmitoyl-GPE (16:0)	53862-35-4	7826019	HMDB0011503		9547069	Pos Late
100005717	209	45970	144193	Lipid	Lysophospholipid	2726	NAMED	BVJSKAUUFXBDOB-UHFFFAOYSA-N	O=P(OCC(O)CO)(O)OCC(O)COC(CCCCCCCCCCCCCCC)=O	1-palmitoyl-GPG (16:0)*	1-palmitoyl-GPG (16:0)*		2548639	HMDB0240601		3300276	Neg
100001655	209	35305	146820	Lipid	Lysophospholipid	2735	NAMED	UOXRPRZMAROFPH-AQFLIPHUSA-N	[H]C(C(O)(C(O)([C@](O)1[H])[H])[H])([C@@](OP(O)(OC[C@@]([H])(COC(CCCCCCCCCCCCCCC)=O)O)=O)([C@]1(O)[H])[H])O	1-palmitoyl-GPI (16:0)	1-palmitoyl-GPI (16:0)			HMDB0061695		71296207	Neg
100005805	209	46130	149868	Lipid	Lysophospholipid	2719	NAMED	XIVOBOJQPNEUSC-UXHICEINSA-N	CCCCCCCCCCCCCCCC(OC[C@]([H])(COP(O)(OC[C@]([NH3+])(C([O-])=O)[H])=O)O)=O	1-palmitoyl-GPS (16:0)*	1-palmitoyl-GPS (16:0)*		7826050			9547100	Neg
100009134	402	53175	166600	Lipid	Plasmalogen	2810	NAMED	IQACMFWAGALEAQ-WESJWMGVSA-N	[H][C@](OC(CCCCCCC/C=C\C/C=C\CCCCC)=O)(COP(OCC[N+](C)(C)C)([O-])=O)COCCCCCCCCCCCCCCCC	1-palmityl-2-linoleoyl-GPC (O-16:0/18:2)*	1-palmityl-2-linoleoyl-GPC (O-16:0/18:2)*		4947190	HMDB0011151		6443157	Pos Late
100015586	402	57332	210830	Lipid	Plasmalogen	2807	NAMED	WOTHHEHCEYHCFE-LDLOPFEMSA-N	[H][C@](OC(CCCCCCCCCCCCCCC)=O)(COP(OCC[N+](C)(C)C)([O-])=O)COCCCCCCCCCCCCCCCC	1-palmityl-2-palmitoyl-GPC (O-16:0/16:0)*	1-palmityl-2-palmitoyl-GPC (O-16:0/16:0)*		128719			145911	Pos Late
100000611	402	20458	164193	Lipid	Lysoplasmalogen	2849	NAMED	VLBPIWYTPAXCFJ-XMMPIXPASA-N	CCCCCCCCCCCCCCCCOC[C@]([H])(COP([O-])(OCC[N+](C)(C)C)=O)O	1-palmityl-GPC (O-16:0)	1-palmityl-GPC (O-16:0)	52691-62-0	3845			3983	Pos Late
100010962	402	55007	208108	Lipid	Lysoplasmalogen	2848	NAMED	OKXWJISJKQKUTN-OAQYLSRUSA-N	[H][C@](O)(COP(OCCN)(O)=O)COCCCCCCCCCCCCCCCC	1-palmityl-GPE (O-16:0)*	1-palmityl-GPE (O-16:0)*		24823080				Pos Late
100009122	402	53194	166624	Lipid	Phosphatidylcholine (PC)	2290	NAMED	ZSWHHKKYMMYPPD-MSZSINMWSA-N	O=C(CCCCCCCCCCCCCC)OC[C@]([H])(COP(OCC[N+](C)(C)C)([O-])=O)OC(CCC/C=C\C/C=C\C/C=C\C/C=C\CCCCC)=O	1-pentadecanoyl-2-arachidonoyl-GPC (15:0/20:4)*	1-pentadecanoyl-2-arachidonoyl-GPC (15:0/20:4)*		24766624	HMDB0007949		52922330	Pos Late
100009123	402	53197	166627	Lipid	Phosphatidylcholine (PC)	2291	NAMED	GEINPYKZLFHHIL-HEXXMCQTSA-N	O=C(CCCCCCCCCCCCCC)OC[C@]([H])(COP(OCC[N+](C)(C)C)([O-])=O)OC(CC/C=C\C/C=C\C/C=C\C/C=C\C/C=C\C/C=C\CC)=O	1-pentadecanoyl-2-docosahexaenoyl-GPC (15:0/22:6)*	1-pentadecanoyl-2-docosahexaenoyl-GPC (15:0/22:6)*		24766633	HMDB0007958		52922342	Pos Late
100009035	402	52497	165189	Lipid	Phosphatidylcholine (PC)	2289	NAMED	DGBYUHHIADYUMU-UESLNCBNSA-N	O=C(CCCCCCCCCCCCCC)OC[C@]([H])(COP(OCC[N+](C)(C)C)([O-])=O)OC(CCCCCCC/C=C\C/C=C\CCCCC)=O	1-pentadecanoyl-2-linoleoyl-GPC (15:0/18:2)*	1-pentadecanoyl-2-linoleoyl-GPC (15:0/18:2)*		24766615	HMDB0007940		24778664	Pos Late
100001431	209	47898	151551	Lipid	Monoacylglycerol	2869	NAMED	QSKPZDMBULYMDQ-UHFFFAOYSA-N	O=C(CCCCCCCCCCCCCC)OCC(O)CO	1-pentadecanoylglycerol (15:0)	1-pentadecanoylglycerol (15:0)	104140-07-0	165667			190750	Neg
100002173	402	37418	158898	Lipid	Lysophospholipid	2617	NAMED	RJZVWDTYEWCUAR-QFIPXVFZSA-N	O=P(OCC[N+](C)(C)C)([O-])OC[C@@H](O)COC(CCCCCCCCCCCCCC)=O	1-pentadecanoyl-GPC (15:0)*	1-pentadecanoyl-GPC (15:0)*			HMDB0010381		24779458	Pos Late
100001668	400	61868	218616	Amino Acid	Histidine Metabolism	98	NAMED	AHPWEWASPTZMEK-UHFFFAOYSA-N	OCC(O1)C(O)C(O)C1N2C=NC(CC(O)=O)=C2	1-ribosyl-imidazoleacetate*	1-ribosyl-imidazoleacetate*	29605-99-0	4292299	HMDB0002331	C05131	440569	Pos Early
100015688	402	57413	211065	Lipid	Phosphatidylcholine (PC)	2344	NAMED	MXLHFBGCBKARPK-IUFKAHDJSA-N	O=C(CCCCCCCCCCCCCCCCC)OCC(COP(OCC[N+](C)(C)C)([O-])=O)OC(C(O)CCCCCC/C=C\C/C=C\CCCCC)=O	1-stearoyl-2-(hydroxylinoleoyl)-GPC (18:0/18:2(OH))*	1-stearoyl-2-(hydroxylinoleoyl)-GPC (18:0/18:2(OH))*						Pos Late
100009146	402	55061	208175	Lipid	Phosphatidylcholine (PC)	2354	NAMED	AXZGUCXCTZMPTR-UVGACIQRSA-N	O=C(CCCCCCCCCCCCCCCCC)OC[C@]([H])(COP(OCC[N+](C)(C)C)([O-])=O)OC(CCCCC/C=C\C/C=C\C/C=C\C/C=C\CCCCC)=O	1-stearoyl-2-adrenoyl-GPC (18:0/22:4)*	1-stearoyl-2-adrenoyl-GPC (18:0/22:4)*		24766718	HMDB0008054		24778868	Pos Late
100001869	402	42450	164205	Lipid	Phosphatidylcholine (PC)	2351	NAMED	PSVRFUPOQYJOOZ-QNPWAGBNSA-N	C[N+](C)(CCOP([O-])(OC[C@@]([H])(COC(CCCCCCCCCCCCCCCCC)=O)OC(CCC/C=C\C/C=C\C/C=C\C/C=C\CCCCC)=O)=O)C	1-stearoyl-2-arachidonoyl-GPC (18:0/20:4)	1-stearoyl-2-arachidonoyl-GPC (18:0/20:4)	35418-59-8	17347139	HMDB0008048		16219824	Pos Late
100008977	402	52447	165110	Lipid	Phosphatidylethanolamine (PE)	2456	NAMED	ANRKEHNWXKCXDB-BHFWLYLHSA-N	O=C(CCCCCCCCCCCCCCCCC)OC[C@]([H])(COP(OCCN)(O)=O)OC(CCC/C=C\C/C=C\C/C=C\C/C=C\CCCCC)=O	1-stearoyl-2-arachidonoyl-GPE (18:0/20:4)	1-stearoyl-2-arachidonoyl-GPE (18:0/20:4)		4451158	HMDB0009003	C05210	5289133	Pos Late
100000616	305	52449	165112	Lipid	Phosphatidylinositol (PI)	2574	NAMED	KRTOMQDUKGRFDJ-YKOKTLGVSA-N	CCCCCCCCCCCCCCCCCC(OC[C@]([H])(COP(O)(O[C@](C(O)(C(O)(C(O)([C@](O)1[H])[H])[H])[H])([C@]1(O)[H])[H])=O)OC(CCC/C=C\C/C=C\C/C=C\C/C=C\CCCCC)=O)=O	1-stearoyl-2-arachidonoyl-GPI (18:0/20:4)	1-stearoyl-2-arachidonoyl-GPI (18:0/20:4)	383907-33-3	21403055	HMDB0009815			Polar
100001872	402	52235	164206	Lipid	Phosphatidylserine (PS)	2526	NAMED	SVOUGFFDROZBJI-DNALCEECSA-N	O=C(CCCCCCCCCCCCCCCCC)OC[C@]([H])(COP(O)(OC[C@]([NH3+])(C([O-])=O)[H])=O)OC(CCC/C=C\C/C=C\C/C=C\C/C=C\CCCCC)=O	1-stearoyl-2-arachidonoyl-GPS (18:0/20:4)	1-stearoyl-2-arachidonoyl-GPS (18:0/20:4)			HMDB0012383		24779545	Pos Late
100009051	402	52629	165382	Lipid	Phosphatidylcholine (PC)	2347	NAMED	VGSUMLIRUGDCTF-NSMRCOLJSA-N	O=C(CCCCCCCCCCCCCCCCC)OC[C@]([H])(COP(OCC[N+](C)(C)C)([O-])=O)OC(CCCCCC/C=C\C/C=C\C/C=C\CCCCC)=O	1-stearoyl-2-dihomo-linolenoyl-GPC (18:0/20:3n3 or 6)*	1-stearoyl-2-dihomo-linolenoyl-GPC (18:0/20:3n3 or 6)*		24766712	HMDB0008047			Pos Late
100009215	402	57336	210835	Lipid	Phosphatidylethanolamine (PE)	2452	NAMED	XJPVAWWHABLYPE-KPRICRNFSA-N	O=C(CCCCCCCCCCCCCCCCC)OC[C@]([H])(COP(OCCN)(O)=O)OC(CCCCCC/C=C\C/C=C\C/C=C\CCCCC)=O	1-stearoyl-2-dihomo-linolenoyl-GPE (18:0/20:3n3 or 6)*	1-stearoyl-2-dihomo-linolenoyl-GPE (18:0/20:3n3 or 6)*		24768480	HMDB0009002		52924903	Pos Late
100009184	402	54984	208073	Lipid	Phosphatidylinositol (PI)	2576	NAMED	ZUGLBBVIAIBIKG-KXPCXWIZSA-N	O=C(CCCCCCCCCCCCCCCCC)OC[C@@]([H])(OC(CCCCCC/C=C\C/C=C\C/C=C\CCCCC)=O)COP(O[C@H]1[C@H](O)[C@@H](O)[C@H](O)[C@@H](O)[C@H]1O)(O)=O	1-stearoyl-2-dihomo-linolenoyl-GPI (18:0/20:3n3 or 6)*	1-stearoyl-2-dihomo-linolenoyl-GPI (18:0/20:3n3 or 6)*		24767699	HMDB0009814			Pos Late
100010964	402	55010	208115	Lipid	Phosphatidylserine (PS)	2525	NAMED	LIBQKAKFGGIIDU-NVSSCHKGSA-N	O=C(CCCCCCCCCCCCCCCCC)OC[C@]([H])(COP(OC[C@](C(O)=O)([H])N)(O)=O)OC(CCCCCC/C=C\C/C=C\C/C=C\CCCCC)=O	1-stearoyl-2-dihomo-linolenoyl-GPS (18:0/20:3n3 or 6)*	1-stearoyl-2-dihomo-linolenoyl-GPS (18:0/20:3n3 or 6)*		34449015	HMDB12382			Pos Late
100008916	402	52611	165343	Lipid	Phosphatidylcholine (PC)	2357	NAMED	FAUYAENFVCNTAL-PFFNLMTBSA-N	O=C(CC/C=C\C/C=C\C/C=C\C/C=C\C/C=C\C/C=C\CC)O[C@H](COC(CCCCCCCCCCCCCCCCC)=O)CO[P](OCC[N+](C)(C)C)([O-])=O	1-stearoyl-2-docosahexaenoyl-GPC (18:0/22:6)	1-stearoyl-2-docosahexaenoyl-GPC (18:0/22:6)	59403-52-0		HMDB0008057		24778876	Pos Late
100008992	402	52466	165134	Lipid	Phosphatidylethanolamine (PE)	2460	NAMED	XYYHNDVKALDFHQ-OXHZBIAZSA-N	O=C(CCCCCCCCCCCCCCCCC)OC[C@]([H])(COP(OCCN)(O)=O)OC(CC/C=C\C/C=C\C/C=C\C/C=C\C/C=C\C/C=C\CC)=O	1-stearoyl-2-docosahexaenoyl-GPE (18:0/22:6)*	1-stearoyl-2-docosahexaenoyl-GPE (18:0/22:6)*		7825748	HMDB0009012		9546798	Pos Late
100009067	305	52668	165428	Lipid	Phosphatidylinositol (PI)	2580	NAMED	DJVOKHFQPGWUPK-SWXQTFNJSA-N	O=C(CCCCCCCCCCCCCCCCC)OC[C@@]([H])(OC(CC/C=C\C/C=C\C/C=C\C/C=C\C/C=C\C/C=C\CC)=O)COP(O[C@H]1[C@H](O)[C@@H](O)[C@H](O)[C@@H](O)[C@H]1O)(O)=O	1-stearoyl-2-docosahexaenoyl-GPI (18:0/22:6)*	1-stearoyl-2-docosahexaenoyl-GPI (18:0/22:6)*		24767706	HMDB0009821		52927465	Polar
100001873	402	52696	208077	Lipid	Phosphatidylserine (PS)	2529	NAMED	XDVCLLIJRCKNQN-DYXVXJCOSA-N	O=C(CCCCCCCCCCCCCCCCC)OC[C@]([H])(COP(O)(OC[C@]([NH3+])(C([O-])=O)[H])=O)OC(CCC/C=C\C/C=C\C/C=C\C/C=C\C/C=C\C/C=C\C)=O	1-stearoyl-2-docosahexaenoyl-GPS (18:0/22:6)*	1-stearoyl-2-docosahexaenoyl-GPS (18:0/22:6)*	474943-18-5		HMDB0010167		24779546	Pos Late
100009141	402	52699	165472	Lipid	Phosphatidylcholine (PC)	2355	NAMED	MAAMGQXOTCBPFS-JPGWWKBXSA-N	O=C(CCCCCCCCCCCCCCCCC)OC[C@]([H])(COP(OCC[N+](C)(C)C)([O-])=O)OC(CCCCC/C=C\C/C=C\C/C=C\C/C=C\C/C=C\CC)=O	1-stearoyl-2-docosapentaenoyl-GPC (18:0/22:5n3)*	1-stearoyl-2-docosapentaenoyl-GPC (18:0/22:5n3)*		24766720	HMDB0008056		24778873	Pos Late
100009142	402	52700	165473	Lipid	Phosphatidylcholine (PC)	2356	NAMED	GLPAGCOJQYNMCC-NEEAVLKMSA-N	O=C(CCCCCCCCCCCCCCCCC)OC[C@]([H])(COP(OCC[N+](C)(C)C)([O-])=O)OC(CC/C=C\C/C=C\C/C=C\C/C=C\C/C=C\CCCCC)=O	1-stearoyl-2-docosapentaenoyl-GPC (18:0/22:5n6)*	1-stearoyl-2-docosapentaenoyl-GPC (18:0/22:5n6)*		24766719	HMDB0008055		24778871	Pos Late
100008980	305	52452	165116	Lipid	Phosphatidylcholine (PC)	2343	NAMED	FORFDCPQKJHEBF-JEFUZMEDSA-N	CCCCCCCCCCCCCCCCCC(OCC(OC(CCCCCCC/C=C/C/C=C/CCCCC)=O)COP([O-])(OCC[N+](C)(C)C)=O)=O	1-stearoyl-2-linoleoyl-GPC (18:0/18:2)*	1-stearoyl-2-linoleoyl-GPC (18:0/18:2)*			HMDB0008039		6441487	Polar
100000642	402	53009	166338	Lipid	Phosphatidylserine (PS)	2524	NAMED	AGTPCXBHIGMTEU-NREGDSCDSA-N	CCCCC\C=C/C\C=C/CCCCCCCC(O[C@](COC(CCCCCCCCCCCCCCCCC)=O)(COP(O)(OC[C@]([NH3+])(C([O-])=O)[H])=O)[H])=O	1-stearoyl-2-linoleoyl-GPS (18:0/18:2)	1-stearoyl-2-linoleoyl-GPS (18:0/18:2)	322647-11-0	7826041			9547091	Pos Late
100009153	402	52738	165519	Lipid	Phosphatidylcholine (PC)	2348	NAMED	QXDDDGCNWRUEFM-UMKMFDOBSA-N	O=C(CCCCCCCCCCCCCCCCC)OC[C@]([H])(COP(OCC[N+](C)(C)C)([O-])=O)OC(CCC/C=C\C/C=C\C/C=C\CCCCCCCC)=O	1-stearoyl-2-meadoyl-GPC (18:0/20:3n9)*	1-stearoyl-2-meadoyl-GPC (18:0/20:3n9)*		24766711	HMDB0008046		24778855	Pos Late
100008904	402	52438	164562	Lipid	Phosphatidylcholine (PC)	2340	NAMED	ATHVAWFAEPLPPQ-VRDBWYNSSA-N	O=C(CCCCCCCCCCCCCCCCC)OC[C@]([H])(COP(OCC[N+](C)(C)C)([O-])=O)OC(CCCCCCC/C=C\CCCCCCCC)=O	1-stearoyl-2-oleoyl-GPC (18:0/18:1)	1-stearoyl-2-oleoyl-GPC (18:0/18:1)	56421-10-4	24766704	HMDB0008038		24778825	Pos Late
100001856	402	42448	164202	Lipid	Phosphatidylethanolamine (PE)	2443	NAMED	JQKOHRZNEOQNJE-AYBNWLFXSA-N	O=C(CCCCCCC/C=C/CCCCCCCC)O[C@@H](COP(OCCN)(O)=O)COC(CCCCCCCCCCCCCCCCC)=O	1-stearoyl-2-oleoyl-GPE (18:0/18:1)	1-stearoyl-2-oleoyl-GPE (18:0/18:1)			HMDB0008993		9546742	Pos Late
100000639	305	48494	154449	Lipid	Phosphatidylserine (PS)	2523	NAMED	AJFWREUFUPEYII-PAHWMLEVSA-N	CCCCCCCCCCCCCCCCCC(OC[C@]([H])(COP(O)(OC[C@]([NH3+])(C([O-])=O)[H])=O)OC(CCCCCCC/C=C\CCCCCCCC)=O)=O	1-stearoyl-2-oleoyl-GPS (18:0/18:1)	1-stearoyl-2-oleoyl-GPS (18:0/18:1)		7826037	HMDB0010163		9547087	Polar
100001271	402	33961	158603	Lipid	Lysophospholipid	2629	NAMED	IHNKQIMGVNPMTC-RUZDIDTESA-N	O[C@H](COC(CCCCCCCCCCCCCCCCC)=O)COP(OCC[N+](C)(C)C)([O-])=O	1-stearoyl-GPC (18:0)	1-stearoyl-GPC (18:0)	19420-57-6	435389	HMDB0010384		497300	Pos Late
100001461	402	42398	159466	Lipid	Lysophospholipid	2687	NAMED	BBYWOYAFBUOUFP-JOCHJYFZSA-N	O=P(OCC[NH3+])([O-])OC[C@H](O)COC(CCCCCCCCCCCCCCCCC)=O	1-stearoyl-GPE (18:0)	1-stearoyl-GPE (18:0)	69747-55-3	7826018	HMDB0011130		9547068	Pos Late
100001462	209	34437	126952	Lipid	Lysophospholipid	2729	NAMED	HFJVKBVEKQHVTO-OZAIVSQSSA-N	O=P(OCC(O)CO)(O)OC[C@H](O)COC(CCCCCCCCCCCCCCCCC)=O	1-stearoyl-GPG (18:0)	1-stearoyl-GPG (18:0)		21403138				Neg
100000656	209	19324	128173	Lipid	Lysophospholipid	2739	NAMED	MXAFDFDAIFZFET-CLBYPKMISA-N	[H]C(C(O)(C(O)([C@](O)1[H])[H])[H])([C@@](OP(O)(OC[C@@]([H])(COC(CCCCCCCCCCCCCCCCC)=O)O)=O)([C@]1(O)[H])[H])O	1-stearoyl-GPI (18:0)	1-stearoyl-GPI (18:0)	796963-93-4	21403067	HMDB0240261		71581135,42607495	Neg
100004327	209	45966	148646	Lipid	Lysophospholipid	2720	NAMED	ZPDQFUYPBVXUKS-KEKNWZKVSA-N	O=P(O)(OCC(O)COC(CCCCCCCCCCCCCCCCC)=O)OC[C@@H](C(O)=O)N	1-stearoyl-GPS (18:0)*	1-stearoyl-GPS (18:0)*		7826051	HMDB0061698		74819135	Neg
100009019	402	57333	210831	Lipid	Plasmalogen	2813	NAMED	GBNPCIWXLWZJGA-ADTCAWDJSA-N	CCCCCCCCCCCCCCCCCCOCC(OC(CCC/C=C/C/C=C/C/C=C/C/C=C/CCCCC)=O)COP([O-])(OCC[N+](C)(C)C)=O	1-stearyl-2-arachidonoyl-GPC (O-18:0/20:4)*	1-stearyl-2-arachidonoyl-GPC (O-18:0/20:4)*						Pos Late
100009198	402	61501	217716	Lipid	Lysoplasmalogen	2851	NAMED	JIJGULMDDZORPH-HSZRJFAPSA-N	[H][C@](O)(COP(OCCN)(O)=O)COCCCCCCCCCCCCCCCCCC	1-stearyl-GPE (O-18:0)*	1-stearyl-GPE (O-18:0)*		24823081			46891690	Pos Late
100020783	402	62461	219702	Lipid	Lysophospholipid	2672	NAMED	ZXQFZSODADDOMS-SNPVRQPZSA-N	OC(COP(OCC[N+](C)(C)C)([O-])=O)COC(CCCCCCC/C=C\C/C=C\C/C=C\C/C=C\CCCCC)=O	1-tetracosatetraenoyl-GPC (24:4)*	1-tetracosatetraenoyl-GPC (24:4)*						Pos Late
100020893	209	62805	220431	Amino Acid	Methionine, Cysteine, SAM and Taurine Metabolism	454	NAMED	XMZBEAXQGSBWLG-NSCUHMNNSA-N	OC(C(O)=O)C(O)/C=C/SC	2,3-dihydroxy-5-methylthio-4-pentenoate (DMTPA)*	2,3-dihydroxy-5-methylthio-4-pentenoate (DMTPA)*			HMDB0240388			Neg
100002417	305	38276	152194	Xenobiotics	Food Component/Plant	4794	NAMED	JTEYKUFKXGDTEU-UHFFFAOYSA-N	OC(C(O)C(C)(O)C)=O	2,3-dihydroxyisovalerate	2,3-dihydroxyisovalerate	1756-18-9	657	HMDB0012141	C04039	677	Polar
1227	209	15664	127539	Carbohydrate	Glycolysis, Gluconeogenesis, and Pyruvate Metabolism	1248	NAMED	XOHUEYCVLUUEJJ-UWTATZPHSA-N	O=C(O)[C@H](OP(O)(O)=O)COP(O)(O)=O	2,3-diphosphoglycerate	2,3-diphosphoglycerate	102783-53-9	161681	HMDB0001294	C01159	186004	Neg
100002285	305	62951	220826	Lipid	Fatty Acid, Dihydroxy	2054	NAMED	UFYGCFHQAXXBCF-UHFFFAOYSA-N	OCCC(O)C(O)=O	2,4-dihydroxybutyrate	2,4-dihydroxybutyrate	1518-62-3	167259	HMDB0000360		192742	Polar
100021918	209	64328	237314	Xenobiotics	Chemical	6208	NAMED	ICKWICRCANNIBI-UHFFFAOYSA-N	CC(C)(c1cc(C(C)(C)C)c(O)cc1)C	2,4-di-tert-butylphenol	2,4-di-tert-butylphenol	96-76-4					Neg
100020837	209	63042	221621	Xenobiotics	Drug - Topical Agents	5991	NAMED	AKEUNCKRJATALU-UHFFFAOYSA-N	OC(C1=C(O)C=CC=C1O)=O	2,6-dihydroxybenzoic acid	2,6-dihydroxybenzoic acid	303-07-1	8974	HMDB0013676		9338	Neg
381	400	6146	155500	Amino Acid	Lysine Metabolism	125	NAMED	OYIFNHCXNCRBQI-UHFFFAOYSA-N	OC(CCCC(N)C(O)=O)=O	2-aminoadipate	2-aminoadipate	1118-90-7,542-32-5	456	HMDB0000510	C00956	92136	Pos Early
100004322	209	43266	143737	Xenobiotics	Food Component/Plant	5273	NAMED	VSTZVCJQGSLNLL-UHFFFAOYSA-N	NC1=CC=CC=C1OS(O)(=O)=O	2-aminophenol sulfate	2-aminophenol sulfate		158022	HMDB0061116		181670	Neg
100000584	209	19266	125764	Lipid	Monoacylglycerol	2892	NAMED	RCRCTBLIHCHWDZ-DOFZRALJSA-N	CCCCC\C=C/C\C=C/C\C=C/C/C=C\CCCC(OC(CO)CO)=O	2-arachidonoylglycerol (20:4)	2-arachidonoylglycerol (20:4)	53847-30-6	4445451	HMDB0004666	C13856	5282280	Neg
100002470	209	38077	149698	Lipid	Lysophospholipid	2750	NAMED	OJFNCVWSQAZLNM-WQHTYANMSA-N	[H]C(C(O)(C(O)([C@](O)1[H])[H])[H])([C@@](OP(O)(O[C@](COC(CCC/C=C\C/C=C\C/C=C\C/C=C\CCCCC)=O)(CO)[H])=O)([C@]1(O)[H])[H])O	2-arachidonoyl-GPI (20:4)*	2-arachidonoyl-GPI (20:4)*						Neg
100003420	209	40663	152852	Nucleotide	Purine Metabolism, Adenine containing	4188	NAMED	UEUPTUCWIHOIMK-UHFFFAOYSA-N	OCC(O1)C(OP(O)(O)=O)CC1N2C3=NC=NC(N)=C3N=C2	2'-deoxyadenosine 3'-monophosphate	2'-deoxyadenosine 3'-monophosphate	102832-10-0	1423			167350	Neg
100000125	400	15949	155608	Nucleotide	Pyrimidine Metabolism, Cytidine containing	4282	NAMED	CKTSBUTUHBMZGZ-SHYZEUOFSA-N	[H][C@]1([H])[C@@](O)([H])[C@](CO)([H])O[C@]1(N2C(N=C(N)C=C2)=O)[H]	2'-deoxycytidine	2'-deoxycytidine	951-77-9	13117	HMDB0000014	C00881	13711	Pos Early
298	400	533	155313	Nucleotide	Pyrimidine Metabolism, Cytidine containing	4280	NAMED	NCMVOABPESMRCP-UHFFFAOYSA-N	NC1=NC(N(C2CC(C(O2)COP(O)(O)=O)O)C=C1)=O	2'-deoxycytidine 5'-monophosphate	dCMP	1032-65-1	5414501	HMDB0001202	C00239	13945	Pos Early
348	209	1411	124547	Nucleotide	Purine Metabolism, Guanine containing	4220	NAMED	YKBGVTZYEHREMT-UHFFFAOYSA-N	OC1=C(N=CN2C(CC3O)OC3CO)C2=NC(N)=N1	2'-deoxyguanosine	2'-deoxyguanosine	961-07-9	163230	HMDB0000085	C00330	135398592	Neg
100000135	209	15076	124625	Nucleotide	Purine Metabolism, (Hypo)Xanthine/Inosine containing	4147	NAMED	VGONTNSXDCQUGY-RRKCRQDMSA-N	OC[C@@H]1[C@H](C[C@H](N2C=NC3=C2N=CN=C3O)O1)O	2'-deoxyinosine	2'-deoxyinosine	890-38-0	58569	HMDB0000071	C05512	135398593	Neg
536	209	52602	165330	Nucleotide	Pyrimidine Metabolism, Uracil containing	4255	NAMED	MXHRCPNRJAMMIM-UHFFFAOYSA-N	O=C(NC1=O)N(C=C1)C(CC2O)OC2CO	2'-deoxyuridine	2'-deoxyuridine	951-78-0	13118	HMDB0000012	C00526	13712	Neg
100020771	209	62450	219681	Lipid	Monoacylglycerol	2879	NAMED	HOQOTDYOQAHFNL-MURFETPASA-N	OCC(OC(CCCCCCC/C=C\C/C=C\CCCCCCC)=O)CO	2-dihomo-linoleoylglycerol (20:2)*	2-dihomo-linoleoylglycerol (20:2)*						Neg
100001630	400	42562	156924	Xenobiotics	Food Component/Plant	5236	NAMED	UEEJHVSXFDXPFK-UHFFFAOYSA-N	CN(C)CCO	2-dimethylaminoethanol	2-dimethylaminoethanol	108-01-0	13854944	HMDB0032231	C04308	7902	Pos Early
100006352	209	48675	154658	Lipid	Monoacylglycerol	2894	NAMED	NHNGEAQTTQPSCX-KUBAVDMBSA-N	O=C(OC(CO)CO)CC/C=C\C/C=C\C/C=C\C/C=C\C/C=C\C/C=C\CC	2-docosahexaenoylglycerol (22:6)*	2-docosahexaenoylglycerol (22:6)*		24765781	HMDB0011557		46896303	Neg
100001541	209	36746	128281	Amino Acid	Leucine, Isoleucine and Valine Metabolism	400	NAMED	RILPIWOPNGRASR-UHFFFAOYSA-N	O=C(C(C(CC)C)O)O	2-hydroxy-3-methylvalerate	2-hydroxy-3-methylvalerate	488-15-3	144317	HMDB0000317		164623	Neg
100021372	305	63739	223275	Amino Acid	Methionine, Cysteine, SAM and Taurine Metabolism	455	NAMED	ONFOSYPQQXJWGS-UHFFFAOYSA-N	CSCCC(O)C(O)=O	2-hydroxy-4-(methylthio)butanoic acid	2-hydroxy-4-(methylthio)butanoic acid	583-91-5		HMDB0037115		11427	Polar
100001153	305	31934	145806	Lipid	Fatty Acid, Dicarboxylate	1685	NAMED	OTTXIFWBPRRYOG-UHFFFAOYSA-N	O=C(O)C(O)CCCC(O)=O	2-hydroxyadipate	2-hydroxyadipate	18294-85-4	167943	HMDB0000321	C02360	193530	Polar
100019892	209	61700	218003	Lipid	Fatty Acid, Monohydroxy	1991	NAMED	CPLYLXYEVLGWFJ-UHFFFAOYSA-N	CCCCCCCCCCCCCCCCCCC(O)C(O)=O	2-hydroxyarachidate*	2-hydroxyarachidate*		4395406			5225199	Neg
100015637	209	57663	212725	Lipid	Fatty Acid, Monohydroxy	1992	NAMED	RPGJJWLCCOPDAZ-UHFFFAOYSA-N	CCCCCCCCCCCCCCCCCCCCC(O)C(O)=O	2-hydroxybehenate	2-hydroxybehenate		167899	HMDB0061660		193484	Neg
100008928	305	52281	164309	Amino Acid	Glutathione Metabolism	590	NAMED	AFENDNXGAFYKQO-UHFFFAOYSA-N	CCC(O)C(O)=O	2-hydroxybutyrate/2-hydroxyisobutyrate	2-hydroxybutyrate/2-hydroxyisobutyrate			HMDB0000729,HMDB00008	C21297,C05984	440864,4277439	Polar
100004089	209	42489	144357	Lipid	Fatty Acid, Monohydroxy	1980	NAMED	GHPVDCPCKSNJDR-UHFFFAOYSA-N	OC(C(O)=O)CCCCCCCC	2-hydroxydecanoate	2-hydroxydecanoate	5393-81-7	20195	HMDB0094656		21488	Neg
100002070	305	37253	147606	Lipid	Fatty Acid, Dicarboxylate	1681	NAMED	HWXBTNAVRSUOJR-UHFFFAOYSA-N	O=C(O)CCC(O)C(O)=O	2-hydroxyglutarate	2-hydroxyglutarate	40951-21-1	42	HMDB0059655	C02630	43	Polar
1869	209	18281	124655	Xenobiotics	Benzoate Metabolism	4487	NAMED	ONJSZLXSECQROL-UHFFFAOYSA-N	O=C(C1=CC=CC=C1O)NCC(O)=O	2-hydroxyhippurate (salicylurate)	2-hydroxyhippurate (salicylurate)	487-54-7	9835	HMDB0000840	C07588	10253	Neg
100015638	209	61698	217999	Lipid	Fatty Acid, Monohydroxy	1994	NAMED	UFOOFOUFKSIFCD-KTKRTIGZSA-N	OC(C(O)=O)CCCCCCCCCCCC/C=C\CCCCCCCC	2-hydroxynervonate*	2-hydroxynervonate*		4472208			5312783	Neg
100001579	209	35675	128275	Lipid	Fatty Acid, Monohydroxy	1986	NAMED	JGHSBPIZNUXPLA-UHFFFAOYSA-N	O=C(O)C(O)CCCCCCCCCCCCCC	2-hydroxypalmitate	2-hydroxypalmitate	764-67-0	83805	HMDB0031057		12575964,92836,11065598	Neg
1239	209	17945	126830	Lipid	Fatty Acid, Monohydroxy	1989	NAMED	KIHBGTRZFAVZRV-QGZVFWFLSA-N	OC([C@H](O)CCCCCCCCCCCCCCCC)=O	2-hydroxystearate	2-hydroxystearate	629-22-1	62625	HMDB0062549	C03042,C03045	439887,439885,69417	Neg
100000987	209	32506	125864	Lipid	Monoacylglycerol	2891	NAMED	IEPGNWMPIFDNSD-HZJYTTRNSA-N	O=C(OC(CO)CO)CCCCCCC/C=C\C/C=C\CCCCC	2-linoleoylglycerol (18:2)	2-linoleoylglycerol (18:2)	3443-82-1	4517636	HMDB0011538		5365676	Neg
100001509	400	45095	157090	Amino Acid	Leucine, Isoleucine and Valine Metabolism	402	NAMED	IHCPDBBYTYJYIL-UHFFFAOYSA-N	CCC(C)C(OC(CC([O-])=O)C[N+](C)(C)C)=O	2-methylbutyrylcarnitine (C5)	2-methylbutyrylcarnitine (C5)	31023-25-3	4932320	HMDB0000378		6426901	Pos Early
100001408	209	34383	126898	Lipid	Monoacylglycerol	2886	NAMED	TVIMZSOUQXNWHO-UHFFFAOYSA-N	O=C(CCCCCCCCCCCCC)OC(CO)CO	2-myristoylglycerol (14:0)	2-myristoylglycerol (14:0)	27214-38-6	121585	HMDB0011530		137938	Neg
100001563	209	35626	142787	Lipid	Lysophospholipid	2614	NAMED	IGZPHNNYPPAPLA-OAQYLSRUSA-N	OC[C@](OC(CCCCCCCCCCCCC)=O)([H])COP(OCC[N+](C)(C)C)([O-])=O	2-myristoyl-GPC (14:0)*	2-myristoyl-GPC (14:0)*		21403166	HMDB0010379		460604	Neg
100016114	209	61784	218162	Lipid	Fatty Acid Metabolism (Acyl Glycine)	1854	NAMED	CRLJYHAUXQGVFE-VOTSOKGWSA-N	CCCCC/C=C/C(NCC(O)=O)=O	2-octenoylglycine	2-octenoylglycine			HMDB0094801		131802981	Neg
100000943	209	21232	126858	Lipid	Monoacylglycerol	2890	NAMED	UPWGQKDVAURUGE-KTKRTIGZSA-N	O=C(OC(CO)CO)CCCCCCC/C=C\CCCCCCCC	2-oleoylglycerol (18:1)	2-oleoylglycerol (18:1)	3443-84-3	4478086	HMDB0011537		5319879	Neg
100003258	305	63990	232912	Cofactors and Vitamins	Ascorbate and Aldarate Metabolism	4373	NAMED	RMHBODZVODTFAH-UHFFFAOYSA-N	OC1=C(OC)C(C(C(CO)O)O1)=O	2-O-methylascorbic acid	2-O-methylascorbic acid	17860-87-6	90149	HMDB0240294		54726398	Polar
100010896	209	57655	212709	Nucleotide	Pyrimidine Metabolism, Uracil containing	4243	NAMED	SXUXMRMBWZCMEN-ZOQUXTDFSA-N	CO[C@@H]1[C@@H]([C@H](O[C@H]1N2C=CC(NC2=O)=O)CO)O	2'-O-methyluridine	2'-O-methyluridine	2140-76-3	92343	HMDB0240328		102212	Neg
100003109	400	40479	156745	Xenobiotics	Food Component/Plant	4803	NAMED	ILGMGHZPXRDCCS-UHFFFAOYSA-N	O=C(NC1=C2C=CC=C1)C2CC(O)=O	2-oxindole-3-acetate	2-oxindole-3-acetate	2971-31-5	2338343	HMDB0035514		3080590	Pos Early
100002784	400	55072	208196	Amino Acid	Urea cycle; Arginine and Proline Metabolism	498	NAMED	ARBHXJXXVVHMET-UHFFFAOYSA-N	OC(C(CCC/N=C(N)/N)=O)=O	2-oxoarginine*	2-oxoarginine*	3715-10-4	542	HMDB0004225	C03771	558	Pos Early
100008953	209	52432	164556	Lipid	Monoacylglycerol	2888	NAMED	CXUXMSACCLYMBI-BQYQJAHWSA-N	CCCCCC/C=C/CCCCCCCC(OC(CO)CO)=O	2-palmitoleoylglycerol (16:1)*	2-palmitoleoylglycerol (16:1)*			HMDB0011534		53480960	Neg
100001561	209	47118	148450	Lipid	Lysophospholipid	2621	NAMED	GKXPPJQBVCKAGD-DJYGDJEFSA-N	OC[C@](OC(CCCCCCCC/C=C\CCCCC)=O)([H])COP(OCC[N+](C)(C)C)([O-])=O	2-palmitoleoyl-GPC (16:1)*	2-palmitoleoyl-GPC (16:1)*		21403164	HMDB10383		122164832	Neg
100001048	209	33419	125868	Lipid	Monoacylglycerol	2887	NAMED	BBNYCLAREVXOSG-UHFFFAOYSA-N	OCC(CO)OC(CCCCCCCCCCCCCCC)=O	2-palmitoylglycerol (16:0)	2-palmitoylglycerol (16:0)	23470-00-0	110006	HMDB0011533		123409	Neg
100001562	209	35253	126137	Lipid	Lysophospholipid	2619	NAMED	NEGQHKSYEYVFTD-HSZRJFAPSA-N	OC[C@](OC(CCCCCCCCCCCCCCC)=O)([H])COP(OCC[N+](C)(C)C)([O-])=O	2-palmitoyl-GPC (16:0)*	2-palmitoyl-GPC (16:0)*		21403165	HMDB0061702		15061532	Neg
100004295	400	43400	157005	Xenobiotics	Food Component/Plant	4658	NAMED	XUWHAWMETYGRKB-UHFFFAOYSA-N	O=C1CCCCN1	2-piperidinone	2-piperidinone	675-20-7	12144	HMDB0011749		12665	Pos Early
100002367	305	63109	221751	Lipid	Fatty Acid, Dihydroxy	2052	NAMED	LOUGYXZSURQALL-PWNYCUMCSA-N	OC([C@H](O)[C@H](O)C)=O	2R,3R-dihydroxybutyrate	2R,3R-dihydroxybutyrate	759-06-8	17215960	HMDB0000498		13120901	Polar
100002284	305	62950	220825	Lipid	Fatty Acid, Dihydroxy	2051	NAMED	LOUGYXZSURQALL-GBXIJSLDSA-N	C[C@@H](O)[C@H](O)C(O)=O	2S,3R-dihydroxybutyrate	2S,3R-dihydroxybutyrate	5057-93-2	9139682	HMDB0002453		10964471	Polar
100003901	209	41220	142786	Lipid	Lysophospholipid	2688	NAMED	KIHAGWUUUHJRMS-JOCHJYFZSA-N	OC[C@@H](OC(CCCCCCCCCCCCCCCCC)=O)COP(OCC[NH3+])([O-])=O	2-stearoyl-GPE (18:0)*	2-stearoyl-GPE (18:0)*		24769218	HMDB0011129		90658453,53480667	Neg
100003008	209	39223	149867	Lipid	Lysophospholipid	2740	NAMED	GRWOGFDNIAYTPK-DTNGDMSLSA-N	[H]C(C(O)(C(O)([C@](O)1[H])[H])[H])([C@@](OP(O)(O[C@](COC(CCCCCCCCCCCCCCCCC)=O)(CO)[H])=O)([C@]1(O)[H])[H])O	2-stearoyl-GPI (18:0)*	2-stearoyl-GPI (18:0)*			HMDB0061704		131770413	Neg
100005391	209	45415	153117	Xenobiotics	Benzoate Metabolism	4590	NAMED	IQWLPDPKVFZEOK-UHFFFAOYSA-N	OS(OC1=CC=CC(CCC(O)=O)=C1)(=O)=O	3-(3-hydroxyphenyl)propionate sulfate	3-(3-hydroxyphenyl)propionate sulfate	86321-32-6	162993	HMDB0094710		187488	Neg
240	209	32197	123321	Amino Acid	Tyrosine Metabolism	186	NAMED	JVGVDSSUAVXRDY-UHFFFAOYSA-N	OC(C(O)=O)CC1=CC=C(O)C=C1	3-(4-hydroxyphenyl)lactate	3-(4-hydroxyphenyl)lactate (HPLA)	6482-98-0	9010	HMDB0000755	C03672	9378	Neg
100001730	305	62952	220827	Lipid	Fatty Acid, Dihydroxy	2055	NAMED	DZAIOXUZHHTJKN-UHFFFAOYSA-N	O=C(CC(CO)O)O	3,4-dihydroxybutyrate	3,4-dihydroxybutyrate	51267-44-8		HMDB0000337		150929	Polar
100020361	400	62853	220624	Amino Acid	Urea cycle; Arginine and Proline Metabolism	496	NAMED	YCCMTCQQDULIFE-UHFFFAOYSA-N	NC1CCCNC1=O	3-amino-2-piperidone	3-amino-2-piperidone	1892-22-4	4371576	HMDB0000323		5200225	Pos Early
1114	400	1566	155405	Nucleotide	Pyrimidine Metabolism, Thymine containing	4303	NAMED	QCHPKSFMDHPSNR-UHFFFAOYSA-N	O=C(O)C(C)CN	3-aminoisobutyrate	3-aminoisobutyrate	214139-20-5,10569-72-9	58481	HMDB0002166	C05145	64956	Pos Early
100020899	209	62807	220434	Amino Acid	Glutathione Metabolism	600	NAMED	SIGOFWMLBZTMPI-JHKACSFWSA-N	CC(COP(O)(OP(O)(OC[C@]1([H])[C@](O)([H])[C@@H](O)[C@@](N2C=NC3=C2N=CN=C3N)([H])O1)=O)=O)(C(O)C(NCCC(NCCSSC[C@@](NC(CC[C@H](N)C(O)=O)=O)([H])C(NCC(O)=O)=O)=O)=O)C	3'-dephospho-CoA-glutathione*	3'-dephospho-CoA-glutathione*						Neg
100000138	209	18289	126832	Cofactors and Vitamins	Pantothenate and CoA Metabolism	4361	NAMED	KDTSHFARGAKYJN-IBOSZNHHSA-N	SCCNC(CCNC([C@H](O)C(C)(C)COP(OP(OC[C@H]([C@H]1O)O[C@H]([C@@H]1O)N2C=NC3=C2N=CN=C3N)(O)=O)(O)=O)=O)=O	3'-dephosphocoenzyme A	3'-dephosphocoenzyme A	3633-59-8	392407	HMDB0001373	C00882	444485	Neg
100001170	305	32397	146534	Amino Acid	Leucine, Isoleucine and Valine Metabolism	410	NAMED	ZMZQVAUJTDKQGE-UHFFFAOYSA-N	O=C(O)C(CC)CO	3-hydroxy-2-ethylpropionate	3-hydroxy-2-ethylpropionate	4374-62-3	164207	HMDB0000396		188979	Polar
112	305	531	146400	Lipid	Mevalonate Metabolism	3195	NAMED	NPOAOTPXWNWTSH-UHFFFAOYSA-N	CC(CC(O)=O)(CC(O)=O)O	3-hydroxy-3-methylglutarate	3-hydroxy-3-methylglutarate	503-49-1	4573695	HMDB0000355	C03761	1662,5459993	Polar
100004396	305	62069	218878	Lipid	Fatty Acid, Dicarboxylate	1686	NAMED	YVOMYDHIQVMMTA-UHFFFAOYSA-N	OC(CC(O)=O)CCC(O)=O	3-hydroxyadipate	3-hydroxyadipate		133894	HMDB0000345		151913	Polar
254	305	542	145710	Lipid	Ketone Bodies	1956	NAMED	WHBMMWSBFZVSSR-UHFFFAOYSA-N	CC(O)CC(O)=O	3-hydroxybutyrate (BHBA)	3-hydroxybutyrate (BHBA)	625-72-9	428	HMDB0000442,HMDB0000357,HMDB0000011	C03197,C01089	94318,441,92135	Polar
100000997	209	22053	123301	Lipid	Fatty Acid, Monohydroxy	2000	NAMED	FYSSBMZUBSBFJL-UHFFFAOYSA-N	OC(CC(O)=O)CCCCCCC	3-hydroxydecanoate	3-hydroxydecanoate	5561-87-5	24790	HMDB0002203		26612	Neg
100021141	402	63358	222426	Lipid	Fatty Acid Metabolism (Acyl Carnitine, Hydroxy)	1945	NAMED	VCRSQDIROUELAR-UHFFFAOYSA-N	OC(CCCCCCC)CC(OC(CC([O-])=O)C[N+](C)(C)C)=O	3-hydroxydecanoylcarnitine	3-hydroxydecanoylcarnitine		59664325	HMDB0061636		121454166	Pos Late
100006367	209	53230	179135	Lipid	Fatty Acid, Monohydroxy	1997	NAMED	HPMGFDVTYHWBAG-UHFFFAOYSA-N	CCCC(O)CC(O)=O	3-hydroxyhexanoate	3-hydroxyhexanoate	10191-24-9	133518	HMDB0061652,HMDB0010718		151492	Neg
100020825	400	62557	219908	Lipid	Fatty Acid Metabolism (Acyl Carnitine, Hydroxy)	1939	NAMED	VYEONLJQPYRKAN-UHFFFAOYSA-N	C[N+](C)(C)CC(OC(CC(O)CCC)=O)CC([O-])=O	3-hydroxyhexanoylcarnitine (1)	3-hydroxyhexanoylcarnitine (1)						Pos Early
100020826	400	62556	219907	Lipid	Fatty Acid Metabolism (Acyl Carnitine, Hydroxy)	1940	NAMED	VYEONLJQPYRKAN-UHFFFAOYSA-N	C[N+](C)(C)CC(OC(CC(O)CCC)=O)CC([O-])=O	3-hydroxyhexanoylcarnitine (2)	3-hydroxyhexanoylcarnitine (2)						Pos Early
100003823	400	42561	156923	Xenobiotics	Food Component/Plant	4814	NAMED	SGZFJWQQBHYNNF-UHFFFAOYSA-N	O=C(N1)C(O)C2=C1C=CC=C2	3-hydroxyindolin-2-one	3-hydroxyindolin-2-one	61-71-2	5872		C11130	6097	Pos Early
111	305	1549	147711	Amino Acid	Leucine, Isoleucine and Valine Metabolism	433	NAMED	DBXBTMSZEOQQDU-UHFFFAOYSA-N	CC(C(O)=O)CO	3-hydroxyisobutyrate	3-hydroxyisobutyrate	2068-83-9	10140307	HMDB0000023,HMDB0000336	C01188,C06001	11966314	Polar
100001112	209	32457	151499	Lipid	Fatty Acid, Monohydroxy	2003	NAMED	MUCMKTPAZLSKTL-UHFFFAOYSA-N	OC(CC(CCCCCCCCC)O)=O	3-hydroxylaurate	3-hydroxylaurate	53941-38-1	85026	HMDB0000387		94216	Neg
100000882	209	21158	152464	Lipid	Fatty Acid, Monohydroxy	2004	NAMED	ATRNZOYKSNPPBF-UHFFFAOYSA-N	CCCCCCCCCCCC(O)CC(O)=O	3-hydroxymyristate	3-hydroxymyristate	3422-31-9	15252	HMDB0061656		16064	Neg
100000773	209	22001	126860	Lipid	Fatty Acid, Monohydroxy	1998	NAMED	NDPLAKGOSZHTPH-UHFFFAOYSA-N	OC(CC(O)=O)CCCCC	3-hydroxyoctanoate	3-hydroxyoctanoate	88930-08-9	24791	HMDB0001954	C20793	26613	Neg
100021990	400	64393	237477	Lipid	Fatty Acid Metabolism (Acyl Carnitine, Hydroxy)	1942	NAMED	RCXSFDNDEVSQNG-UHFFFAOYSA-N	[O-]C(CC(OC(C(O)CCCCCC)=O)C[N+](C)(C)C)=O	3-hydroxyoctanoylcarnitine (1)	3-hydroxyoctanoylcarnitine (1)						Pos Early
100021991	400	64394	237478	Lipid	Fatty Acid Metabolism (Acyl Carnitine, Hydroxy)	1943	NAMED	RCXSFDNDEVSQNG-UHFFFAOYSA-N	[O-]C(CC(OC(C(O)CCCCCC)=O)C[N+](C)(C)C)=O	3-hydroxyoctanoylcarnitine (2)	3-hydroxyoctanoylcarnitine (2)						Pos Early
100020633	209	64388	237464	Lipid	Fatty Acid Metabolism (Acyl Glycine)	1836	NAMED	JJDLEDDIIQOUSW-UHFFFAOYSA-N	O=C(NCC(O)=O)CC(O)CCCCC	3-hydroxyoctanoylglycine	3-hydroxyoctanoylglycine						Neg
100019966	209	61843	218451	Lipid	Fatty Acid, Monohydroxy	2008	NAMED	MFBDGGFIQVOLTJ-MDZDMXLPSA-N	CCCCCCCC/C=C/CCCCCC(O)CC(O)=O	3-hydroxyoleate*	3-hydroxyoleate*						Neg
100019801	402	61840	218539	Lipid	Fatty Acid Metabolism (Acyl Carnitine, Hydroxy)	1947	NAMED	YBCVTTMMURGSEY-LMLDZDDJSA-N	CCCCCCCC/C=C\CCCCCC(O)CC(O[C@@H](C[N+](C)(C)C)CC([O-])=O)=O	3-hydroxyoleoylcarnitine	3-hydroxyoleoylcarnitine		48061587			129637446	Pos Late
100000983	209	27503	127569	Lipid	Fatty Acid, Monohydroxy	2005	NAMED	CBWALJHXHCJYTE-UHFFFAOYSA-N	OC(CC(O)=O)CCCCCCCCCCCCC	3-hydroxypalmitate	3-hydroxypalmitate	928-17-6	266538	HMDB0010734		15569776	Neg
100019800	402	61839	218537	Lipid	Fatty Acid Metabolism (Acyl Carnitine, Hydroxy)	1946	NAMED	MHJOYNGEDDXLLU-UHFFFAOYSA-N	CCCCCCCCCCCCCC(O)CC(OC([N+](C)(C)C)CCC([O-])=O)=O	3-hydroxypalmitoylcarnitine	3-hydroxypalmitoylcarnitine			HMDB0013336		126456228	Pos Late
100006098	209	48448	155087	Xenobiotics	Chemical	6252	NAMED	BDERIBJTVYFANV-UHFFFAOYSA-N	O=S(OC1=CC=CN=C1)(O)=O	3-hydroxypyridine sulfate	3-hydroxypyridine sulfate	1955-23-3	16232314				Neg
100008933	209	52938	166054	Lipid	Fatty Acid, Monohydroxy	2007	NAMED	POMQYTSPMKEQNB-UHFFFAOYSA-N	OC(CC(O)CCCCCCCCCCCCCCC)=O	3-hydroxystearate	3-hydroxystearate	45261-96-9	4446034	HMDB10737		5282907	Neg
100020372	209	63583	222852	Xenobiotics	Food Component/Plant	5237	NAMED	DWLVFWDCSFTDOD-UHFFFAOYSA-N	OC(C(C1=CNC2=C1C=CC=C2)=O)=O	3-indoleglyoxylic acid	3-indoleglyoxylic acid	1477-49-2	66497			73863	Neg
100000467	209	27672	123315	Amino Acid	Tryptophan Metabolism	327	NAMED	BXFFHSIDQOFMLE-UHFFFAOYSA-N	O=S(OC2=CNC1=CC=CC=C12)(O)=O	3-indoxyl sulfate	3-indoxyl sulfate	2642-37-7	9840	HMDB0000682		10258	Neg
1342	400	12017	155509	Amino Acid	Tyrosine Metabolism	209	NAMED	PFDUUKDQEHURQC-ZETCQYMHSA-N	COC1=C(O)C=CC(C[C@@H](C(O)=O)N)=C1	3-methoxytyrosine	3-methoxytyrosine	300-48-1	8948	HMDB0001434		9307	Pos Early
100000936	305	44526	147248	Amino Acid	Leucine, Isoleucine and Valine Metabolism	428	NAMED	QHKABHOOEWYVLI-UHFFFAOYSA-N	OC(C(C(C)C)=O)=O	3-methyl-2-oxobutyrate	3-methyl-2-oxobutyrate	3715-29-5	48	HMDB0000019	C00141	49	Polar
100000036	209	15676	123263	Amino Acid	Leucine, Isoleucine and Valine Metabolism	399	NAMED	JVQYSWDUAOAHFM-UHFFFAOYSA-N	CCC(C)C(C(O)=O)=O	3-methyl-2-oxovalerate	3-methyl-2-oxovalerate	51829-07-3,1460-34-0	46	HMDB0000491	C03465,C06008,C00671	439286,440877	Neg
100001466	400	35132	156151	Nucleotide	Pyrimidine Metabolism, Cytidine containing	4274	NAMED	RDPUKVRQKWBSPK-ZOQUXTDFSA-N	O[C@]([C@@]1(O)[H])([C@](O[C@](CO)1[H])([H])N2C=CC(N(C)C2=O)=N)[H]	3-methylcytidine	3-methylcytidine	21028-20-6	9164190	HMDB0240577		14237477	Pos Early
100002458	305	57747	213342	Amino Acid	Leucine, Isoleucine and Valine Metabolism	372	NAMED	WKRBKYFIJPGYQC-DUXPYHPUSA-N	OC(C/C(C)=C/C(O)=O)=O	3-methylglutaconate	3-methylglutaconate	5746-90-7	1267861	HMDB0000522		1551553	Polar
100000042	209	15677	123265	Amino Acid	Histidine Metabolism	74	NAMED	JDHILDINMRGULE-LURJTMIESA-N	N[C@H](C(O)=O)CC1=CN=CN1C	3-methylhistidine	3-methylhistidine	368-16-1	58494	HMDB0000479	C01152	64969	Neg
100000010	209	15749	126035	Xenobiotics	Benzoate Metabolism	4596	NAMED	XMIIGOLPHOKFCH-UHFFFAOYSA-N	OC(CCC1=CC=CC=C1)=O	3-phenylpropionate (hydrocinnamate)	3-phenylpropionate (hydrocinnamate)	501-52-0	10181339	HMDB0000764	C05629	107	Neg
132	209	1414	124549	Carbohydrate	Glycolysis, Gluconeogenesis, and Pyruvate Metabolism	1254	NAMED	OSJPPGNTCRNQQC-UHFFFAOYSA-N	OC(C(O)=O)COP(O)(O)=O	3-phosphoglycerate	3-phosphoglycerate	80731-10-8	10669764	HMDB0000807	C00597	724	Neg
1053	400	3155	155489	Nucleotide	Pyrimidine Metabolism, Uracil containing	4258	NAMED	JSJWCHRYRHKBBW-UHFFFAOYSA-N	OC(CCNC(N)=O)=O	3-ureidopropionate	3-ureidopropionate	462-88-4	109	HMDB0000026	C02642	111	Pos Early
100000096	400	15681	155572	Amino Acid	Guanidino and Acetamido Metabolism	571	NAMED	TUHVEAJXIMEOSA-UHFFFAOYSA-N	N=C(N)NCCCC(O)=O	4-guanidinobutanoate	4-guanidinobutanoate	463-003,463-00-3	486	HMDB0003464	C01035	500	Pos Early
100001507	400	34585	156126	Lipid	Fatty Acid, Monohydroxy	1975	NAMED	SJZRECIVHVDYJC-UHFFFAOYSA-N	OC(CCCO)=O	4-hydroxybutyrate (GHB)	4-hydroxybutyrate (GHB)	502-85-2	9984	HMDB0000710	C00989	10413	Pos Early
100002544	400	40499	156749	Amino Acid	Glutamate Metabolism	53	NAMED	HBDWQSHEVMSFGY-SCQFTWEKSA-N	OC(C(O)=O)C[C@@H](C(O)=O)N	4-hydroxyglutamate	4-hydroxyglutamate	2485-33-8	388936	HMDB0001344	C03079	439902	Pos Early
100006240	209	48487	154439	Amino Acid	Glutathione Metabolism	599	NAMED	ICRIFHIWWXQBPY-MAJRPQAMSA-N	O=C([C@@](CSC1CC(OC1CCCCC)O)(NC(CC[C@](N)(C(O)=O)[H])=O)[H])NCC(O)=O	4-hydroxy-nonenal-glutathione	4-hydroxy-nonenal-glutathione	99927-70-5		HMDB0240578		92970719	Neg
1141	209	1669	124595	Amino Acid	Tyrosine Metabolism	180	NAMED	KKADPXVIOXHVKN-UHFFFAOYSA-N	OC1=CC=C(CC(C(O)=O)=O)C=C1	4-hydroxyphenylpyruvate	4-hydroxyphenylpyruvate	156-39-8	954	HMDB0000707	C01179	979	Neg
100001207	400	32349	155910	Amino Acid	Histidine Metabolism	99	NAMED	PRJKNHOMHKJCEJ-UHFFFAOYSA-N	O=C(O)CC1=CNC=N1	4-imidazoleacetate	4-imidazoleacetate	645-65-8	86856	HMDB0002024	C02835	96215	Pos Early
100004111	209	46146	144253	Xenobiotics	Benzoate Metabolism	4527	NAMED	NCOMUGOPQPRVSE-UHFFFAOYSA-N	OC1=CC(C)=CC=C1OS(O)(=O)=O	4-methylcatechol sulfate	4-methylcatechol sulfate			HMDB0240459		54104170	Neg
100020632	209	62736	220263	Lipid	Fatty Acid Metabolism (Acyl Glycine)	1827	NAMED	HIJVCBKKIBVNPO-UHFFFAOYSA-N	CCC(C)CCC(NCC(O)=O)=O	4-methylhexanoylglycine	4-methylhexanoylglycine						Neg
100002462	400	43582	208402	Amino Acid	Lysine Metabolism	122	NAMED	OWGKYELXGFKIHH-MYLOADSESA-N	O[C@@H]1[C@@H](O)[C@@H](O)[C@@H](CO)OC1OC(CCC(N)C(O)=O)CN	5-(galactosylhydroxy)-lysine	5-(galactosylhydroxy)-lysine	32448-36-5				66995551	Pos Early
1125	209	1559	124573	Nucleotide	Pyrimidine Metabolism, Uracil containing	4251	NAMED	OIVLITBTBDPEFK-UHFFFAOYSA-N	O=C(CCN1)NC1=O	5,6-dihydrouracil	5,6-dihydrouracil	504-07-4	629	HMDB0000076	C00429	649	Neg
100001425	209	61833	218435	Nucleotide	Pyrimidine Metabolism, Uracil containing	4242	NAMED	ZPTBLXKRQACLCR-XVFCMESISA-N	OC[C@H]1O[C@@H](N2CCC(NC2=O)=O)[C@@H]([C@@H]1O)O	5,6-dihydrouridine	5,6-dihydrouridine	5627-05-4	85115	HMDB0000497		94312	Neg
100000454	400	18319	155648	Amino Acid	Lysine Metabolism	138	NAMED	JJMDCOVWQOJGCB-UHFFFAOYSA-N	OC(CCCCN)=O	5-aminovalerate	5-aminovalerate	660-88-8	135	HMDB0003355	C00431	138	Pos Early
100001232	209	33968	126127	Lipid	Medium Chain Fatty Acid	1522	NAMED	IJBFSOLHRKELLR-FPLPWBNLSA-N	CCCCCC\C=C/CCCC(O)=O	5-dodecenoate (12:1n7)	5-dodecenoate (12:1n7)	2430-94-6	4471803	HMDB0000529		5312378	Neg
100002137	209	37372	143751	Lipid	Eicosanoid	2153	NAMED	KGIJOOYOSFUGPC-XTDASVJISA-N	OC(CCCC(O)/C=C/C=C\C/C=C\C/C=C\CCCCC)=O	5-HETE	5-HETE	73307-52-5	8038582	HMDB0011134	C04805	5280733	Neg
100000054	400	15685	155573	Amino Acid	Lysine Metabolism	121	NAMED	YSMODUONRAFBET-AKGZTFGVSA-N	N[C@@H](CCC(O)CN)C(O)=O	5-hydroxylysine	5-hydroxylysine	13204-98-3	1002	HMDB0000450	C16741	3032849	Pos Early
100002300	400	38159	156463	Nucleotide	Pyrimidine Metabolism, Cytidine containing	4285	NAMED	LUCHPKXVUGJYGU-XLPZGREQSA-N	O[C@H]1C[C@H](N2C=C(C)C(N)=NC2=O)O[C@@H]1CO	5-methyl-2'-deoxycytidine	5-methyl-2'-deoxycytidine	838-07-3	389065	HMDB0002224	C03592	440055	Pos Early
100000763	400	22119	155786	Nucleotide	Pyrimidine Metabolism, Cytidine containing	4275	NAMED	ZAYHVCMSTBRABG-JXOAFFINSA-N	O[C@H]1[C@@H](O)[C@H](N2C(N=C(N)C(C)=C2)=O)O[C@@H]1CO	5-methylcytidine	5-methylcytidine	2140-61-6	83877	HMDB0000982		92918	Pos Early
1244	209	18330	124657	Cofactors and Vitamins	Folate Metabolism	4410	NAMED	ZNOVTXRBGFNYRX-UHFFFAOYSA-N	CN1C(C2=O)=C(NC(N)=N2)NCC1CNC3=CC=C(C(NC(C(O)=O)CCC(O)=O)=O)C=C3	5-methyltetrahydrofolate (5MeTHF)	5-methyltetrahydrofolate (5MeTHF)	68792-52-9,68703-91-3	143	HMDB0001396	C00440	3729	Neg
212	400	1419	155365	Amino Acid	Polyamine Metabolism	564	NAMED	WUUGFSXJNOTRMR-IOSLPCCCSA-N	NC1=NC=NC2=C1N=CN2[C@H]3[C@H](O)[C@H](O)[C@@H](CSC)O3	5-methylthioadenosine (MTA)	5-methylthioadenosine (MTA)	2457-80-9	388321	HMDB0001173	C00170	439176	Pos Early
100001446	209	35136	128207	Nucleotide	Pyrimidine Metabolism, Uracil containing	4244	NAMED	DWRXFEITVBNRMK-JXOAFFINSA-N	O[C@@H]1[C@H](O)[C@@H](CO)O[C@H]1N(C=C2C)C(NC2=O)=O	5-methyluridine (ribothymidine)	5-methyluridine (ribothymidine)	1463-10-1	393058	HMDB0000884		445408	Neg
1021	209	1494	123209	Amino Acid	Glutathione Metabolism	587	NAMED	ODHCTXKNWHHXJC-VKHMYHEASA-N	O=C1CC[C@@H]([C@@](O)=O)N1	5-oxoproline	5-oxoproline	98-79-3	7127	HMDB0000267	C02237,C01879	439685,7405	Neg
166	209	36840	144971	Carbohydrate	Pentose Phosphate Pathway	1271	NAMED	PQGCEDQWHSBAJP-UHFFFAOYSA-N	OC1C(C(OP(O)(OP(O)(O)=O)=O)OC1COP(O)(O)=O)O	5-phosphoribosyl diphosphate (PRPP)	5-phosphoribosyl diphosphate (PRPP)	108321-05-7	1012	HMDB0000280	C00119	7339	Neg
100000341	209	15442	123253	Carbohydrate	Pentose Phosphate Pathway	1263	NAMED	BIRSGZKFKXLSJQ-SQOUGZDYSA-N	O=P(OC[C@H]([C@@H](O)[C@H](O)[C@@H](O)C(O)=O)O)(O)O	6-phosphogluconate	6-phosphogluconate	921-62-0,53411-70-4	82615	HMDB0001316	C00345	91493	Neg
100001609	209	36776	128301	Lipid	Sterol	3226	NAMED	SATGKQGFUDXGAX-MYWFJNCASA-N	O=C(C(CCC[C@H]([C@H]1CC[C@H]2[C@H]3[C@@H]([C@]4(C)C(C[C@H]3O)=CC(CC4)=O)CC[C@@]21C)C)C)O	7alpha-hydroxy-3-oxo-4-cholestenoate (7-Hoca)	7-HOCA	115538-85-7	2338765	HMDB0012458	C17337	3081085	Neg
179	209	38399	143740	Lipid	Fatty Acid, Dihydroxy	2049	NAMED	XEBKSQSGNGRGDW-YFHOEESVSA-N	CCCCC/C=C\CC(C(CCCCCCCC(O)=O)O)O	9,10-DiHOME	9,10-DiHOME	263399-34-4	8142232	HMDB0004704	C14828	9966640	Neg
1830	209	43840	145261	Lipid	Fatty Acid Metabolism	1491	NAMED	ZSLZBFCDCINBPY-AQMUXDAGSA-N	NC1=NC=NC2=C1N=CN2[C@H]3[C@H](O)[C@H](OP(O)(O)=O)[C@@H](COP(OP(OCC(C)(C)[C@H](O)C(NCCC(NCCSC(C)=O)=O)=O)(O)=O)(O)=O)O3	acetyl CoA	acetyl-CoA	102029-73-2	392413	HMDB0001206	C00024	444493	Neg
100000802	400	32198	155890	Lipid	Fatty Acid Metabolism (Acyl Carnitine, Short Chain)	1858	NAMED	RDHQFKQIGNGIED-MRVPVSSYSA-N	C[N+](C)(C)C[C@H](OC(C)=O)CC([O-])=O	acetylcarnitine (C2)	acetylcarnitine (C2)	5080-50-2	5406074	HMDB0000201	C02571	7045767	Pos Early
1211	305	15488	146480	Energy	Oxidative Phosphorylation	1484	NAMED	LIPOUNRJVLNBCD-UHFFFAOYSA-N	O=P(O)(O)OC(C)=O	acetylphosphate	acetylphosphate	94249-01-1	181	HMDB0001494	C00227	186	Polar
100001359	209	46173	144239	Energy	TCA Cycle	1459	NAMED			aconitate [cis or trans]	aconitate [cis or trans]			HMDB0000958,HMDB000072	C004174,C02341	444212,643757	Neg
880	400	554	155319	Nucleotide	Purine Metabolism, Adenine containing	4167	NAMED	GFFGJBXGBJISGV-UHFFFAOYSA-N	NC1=NC=NC2=C1N=CN2	adenine	adenine	73-24-5	185	HMDB0000034	C00147	190	Pos Early
798	400	555	155320	Nucleotide	Purine Metabolism, Adenine containing	4166	NAMED	OIRDTQYFTABQOQ-KQYNXXCUSA-N	NC1=NC=NC2=C1N=CN2[C@@]3([H])[C@@](O)([H])[C@@](O)([H])[C@](CO)([H])O3	adenosine	adenosine	58-61-7	54923	HMDB0000050	C00212	60961	Pos Early
100001694	209	36815	128305	Nucleotide	Purine Metabolism, Adenine containing	4161	NAMED	QDFHPFSBQFLLSW-KQYNXXCUSA-N	NC1=NC=NC2=C1N=CN2[C@@]3([H])[C@@](OP(O)(O)=O)([H])[C@@](O)([H])[C@](CO)([H])O3	adenosine 2'-monophosphate (2'-AMP)	2'-AMP	130-49-4		HMDB0011617	C00946	94136	Neg
207	209	2831	123233	Nucleotide	Purine Metabolism, Adenine containing	4162	NAMED	IVOMOUWHDPKRLL-UHFFFAOYSA-N	NC1=NC=NC2=C1N=CN2C3OC(CO4)C(OP4(O)=O)C3O	adenosine 3',5'-cyclic monophosphate (cAMP)	adenosine 3',5'-cyclic monophosphate (cAMP)	60-92-4	268	HMDB0000058	C00575	6076	Neg
100001449	209	35142	126972	Nucleotide	Purine Metabolism, Adenine containing	4160	NAMED	LNQVTSROQXJCDD-KQYNXXCUSA-N	NC1=NC=NC2=C1N=CN2[C@@]([C@@]([C@@]3(OP(O)(O)=O)[H])(O)[H])(O[C@](CO)3[H])[H]	adenosine 3'-monophosphate (3'-AMP)	3'-AMP	84-21-9	10463793	HMDB0003540	C01267	41211	Neg
208	209	3108	126001	Nucleotide	Purine Metabolism, Adenine containing	4158	NAMED	XTWYTFMLZFPYCI-KQYNXXCUSA-N	NC1=NC=NC2=C1N=CN2[C@@]3([H])[C@@](O)([H])[C@@](O)([H])[C@](COP(OP(O)(O)=O)(O)=O)([H])O3	adenosine 5'-diphosphate (ADP)	ADP	20398-34-9	5800	HMDB0001341	C00008	6022	Neg
215	209	558	125963	Cofactors and Vitamins	Nicotinate and Nicotinamide Metabolism	4346	NAMED	SDMADEZQMYCSNO-UHFFFAOYSA-N	NC1=NC=NC2=C1N=CN2C3OC(C(C3O)O)COP(O)(OP(O)(OC4OC(C(C4O)O)CO)=O)=O	adenosine 5'-diphosphoribose (ADP-ribose)	adenosine 5'-diphosphoribose (ADP-ribose)	68414-18-6	3674071	HMDB0001178	C00301	192	Neg
209	400	32342	155907	Nucleotide	Purine Metabolism, Adenine containing	4159	NAMED	UDMBCSSLTHHNCD-UHFFFAOYSA-N	NC1=NC=NC2=C1N=CN2C3OC(C(C3O)O)COP(O)(O)=O	adenosine 5'-monophosphate (AMP)	AMP	149022-20-8	10239183	HMDB0000045	C00020	6083	Pos Early
1303	209	18360	126834	Nucleotide	Purine Metabolism, Adenine containing	4165	NAMED	OFBHPPMPBOJXRT-UHFFFAOYSA-N	OC(C1O)C(OC1COP(O)(O)=O)N2C(N=CN=C3NC(C(O)=O)CC(O)=O)=C3N=C2	adenylosuccinate	adenylosuccinate	19046-78-7	190	HMDB0000536	C03794	440122	Neg
100001193	209	32980	125866	Lipid	Long Chain Polyunsaturated Fatty Acid (n3 and n6)	1593	NAMED	TWSWSIQAPQLDBP-CGRWFSSPSA-N	O=C(CCCCC/C=C/C/C=C/C/C=C/C/C=C/CCCCC)O	adrenate (22:4n6)	adrenate (22:4n6)	2091-25-0	4445971	HMDB0002226	C16527	5282844,5497181	Neg
216	400	38325	156507	Nucleotide	Purine Metabolism, (Hypo)Xanthine/Inosine containing	4134	NAMED	NOTGFIUVDGNKRI-UHFFFAOYSA-N	NC(C1=C(N(C2OC(C(C2O)O)COP(O)(O)=O)C=N1)N)=O	AICA ribonucleotide	AICA ribonucleotide	3031-94-5	195	HMDB0001517	C04677	65110	Pos Early
811	400	1126	155351	Amino Acid	Alanine and Aspartate Metabolism	29	NAMED	QNAYBMKLOCPYGJ-REOHCLBHSA-N	O=C(O)[C@@H](N)C	alanine	alanine	56-41-7	5735	HMDB0000161	C00041	5950	Pos Early
100001890	400	37093	156315	Peptide	Dipeptide	679	NAMED	RDIKFPRVLJLMER-UHFFFAOYSA-N	NC(C)C(NC(CC(C)C)C(O)=O)=O	alanylleucine	alanylleucine	1638-60-4	227831	HMDB0028691		259583	Pos Early
1002	305	1107	146424	Nucleotide	Purine Metabolism, (Hypo)Xanthine/Inosine containing	4153	NAMED	POJWUDADGALRAB-UHFFFAOYSA-N	O=C(N1)C(NC(N)=O)NC1=O	allantoin	allantoin	97-59-6	199	HMDB0000462	C02348,C01551,C02350	439714,204,439713	Polar
100000706	209	22132	124683	Amino Acid	Leucine, Isoleucine and Valine Metabolism	352	NAMED	LVRFTAZAXQPQHI-UHFFFAOYSA-N	OC(C(CC(C)C)O)=O	alpha-hydroxyisocaproate	alpha-hydroxyisocaproate	10303-64-7	75520	HMDB0000665,HMDB00746,HMDB0000624	C03264	83697,92779,439960	Neg
100001300	305	46537	146562	Amino Acid	Leucine, Isoleucine and Valine Metabolism	429	NAMED	NGEWQZIDQIYUNV-UHFFFAOYSA-N	OC(C(O)=O)C(C)C	alpha-hydroxyisovalerate	alpha-hydroxyisovalerate	600-37-3	90190	HMDB0000407		99823	Polar
100002397	305	62101	218946	Amino Acid	Glutamate Metabolism	48	NAMED	COJBGNAUUSNXHX-UHFFFAOYSA-N	NC(CCC(C(O)=O)=O)=O	alpha-ketoglutaramate*	alpha-ketoglutaramate*	18465-19-5		HMDB0001552	C00940	48	Polar
93	305	528	146398	Energy	TCA Cycle	1463	NAMED	KPGXRSRHYNQIFN-UHFFFAOYSA-N	O=C(C(O)=O)CCC(O)=O	alpha-ketoglutarate	alpha-ketoglutarate	328-50-7,22202-68-2,305-72-6	50	HMDB0000208	C00026	51	Polar
100001280	209	34092	126894	Lipid	Primary Bile Acid Metabolism	3484	NAMED	DKPMWHFRUGMUKF-QFCFZQQBSA-N	CC(CCC(O)=O)C1CCC2C3[C@H](O)[C@@H](O)[C@]4([H])C[C@H](O)CC[C@]4(C)C3CC[C@@]21C	alpha-muricholate	alpha-muricholate	2393-58-0	2340918	HMDB0000506	C17647	53477700	Neg
1105	402	1561	164189	Cofactors and Vitamins	Tocopherol Metabolism	4381	NAMED	GVJHHUAWPYXKBD-IEOSBIPESA-N	CC1=C2C(O[C@@](CCC[C@H](C)CCC[C@H](C)CCC[C@H](C)C)(C)CC2)=C(C)C(C)=C1O	alpha-tocopherol	alpha-tocopherol	10191-41-0,59-02-9	14265	HMDB0001893	C02477	86472	Pos Late
100000044	209	15747	123273	Amino Acid	Histidine Metabolism	89	NAMED	MYYIAHXIVFADCU-QMMMGPOBSA-N	CN1C=NC=C1C[C@@H]([C@@](O)=O)NC(CCN)=O	anserine	anserine	10030-52-1	100482	HMDB0000194	C01262	112072	Neg
1258	400	4970	155491	Amino Acid	Tryptophan Metabolism	280	NAMED	RWZYAGGXGHYGMB-UHFFFAOYSA-N	OC(C1=CC=CC=C1N)=O	anthranilate	anthranilate	118-92-3	222	HMDB0001123	C00108	227	Pos Early
100006430	305	48885	160479	Carbohydrate	Pentose Metabolism	1294	NAMED	HEBKCHPVOIAQTA-IMJSIDKUSA-N	OC[C@@H](C([C@H](CO)O)O)O	arabitol/xylitol	arabitol/xylitol			HMDB0001851,HMDB0000568,HMDB0002917	C00379,C00542,C01904	94154,6912	Polar
100006115	305	48255	153226	Carbohydrate	Pentose Metabolism	1300	NAMED	QXKAIJAYHKCRRA-JJYYJPOSSA-N	OC([C@H]([C@@H]([C@@H](CO)O)O)O)=O	arabonate/xylonate	arabonate/xylonate			HMDB0000539	C00502,C05411	122045,6602431	Polar
893	209	1118	125716	Lipid	Long Chain Saturated Fatty Acid	1535	NAMED	VKOBVWXKNCXXDE-UHFFFAOYSA-N	CCCCCCCCCCCCCCCCCCCC(O)=O	arachidate (20:0)	arachidate (20:0)	506-30-9	10035	HMDB0002212	C06425	10467	Neg
229	209	1110	125971	Lipid	Long Chain Polyunsaturated Fatty Acid (n3 and n6)	1591	NAMED	YZXBAPSDXZZRGB-DOFZRALJSA-N	CCCCC/C=C\C/C=C\C/C=C\C/C=C\CCCC(O)=O	arachidonate (20:4n6)	arachidonate (20:4n6)	506-32-1	392692	HMDB0001043	C00219	444899	Neg
100015837	402	57518	211219	Lipid	Fatty Acid Metabolism (Acyl Carnitine, Polyunsaturated)	1912	NAMED	RBFQHRALHSUPIA-SNPVRQPZSA-N	CCCCC/C=C\C/C=C\C/C=C\C/C=C\CCCC(OC(C[N+](C)(C)C)CC([O-])=O)=O	arachidonoylcarnitine (C20:4)	arachidonoylcarnitine (C20:4)			HMDB0006455		136212424	Pos Late
100015833	402	57513	211214	Lipid	Fatty Acid Metabolism (Acyl Carnitine, Long Chain Saturated)	1885	NAMED	SVJLJQBGUITFLI-UHFFFAOYSA-N	O=C(OC(C[N+](C)(C)C)CC([O-])=O)CCCCCCCCCCCCCCCCCCC	arachidoylcarnitine (C20)*	arachidoylcarnitine (C20)*		28639199	HMDB0006460		53477833	Pos Late
231	209	1638	125734	Amino Acid	Urea cycle; Arginine and Proline Metabolism	490	NAMED	ODKSFYDXXFIFQN-UHFFFAOYSA-N	N=C(N)NCCCC(N)C(O)=O	arginine	arginine	1119-34-2	227	HMDB0000517	C00062	6322	Neg
233	400	32354	155914	Cofactors and Vitamins	Ascorbate and Aldarate Metabolism	4368	NAMED	CIWBSHSKHKDKBQ-UHFFFAOYSA-N	OCC(O)C1OC(C(O)=C1O)=O	ascorbate (vitamin C)	ascorbate (vitamin C)	134-03-2,50-81-7	10189562	HMDB0000044	D00018,C00072	54670067	Pos Early
100009329	305	63590	222872	Cofactors and Vitamins	Ascorbate and Aldarate Metabolism	4369	NAMED	SKKZOYBAANIUOV-ZAFYKAAXSA-N	O[C@@H](CO)[C@@](C1=O)([H])OC(O)=C1OS(O)(=O)=O	ascorbic acid 2-sulfate	ascorbic acid 2-sulfate	52174-99-9	77998	HMDB0060649		54676864	Polar
100020409	209	63687	223112	Cofactors and Vitamins	Ascorbate and Aldarate Metabolism	4370	NAMED	FBFZPSQPKNIVMT-ZAFYKAAXSA-N	O=C1O[C@@]([C@@H](O)CO)([H])C(OS(=O)(O)=O)=C1O	ascorbic acid 3-sulfate*	ascorbic acid 3-sulfate*		9600241			11425365	Neg
917	400	512	155306	Amino Acid	Alanine and Aspartate Metabolism	40	NAMED	DCXYFEDJOCDNAF-REOHCLBHSA-N	NC(C[C@H](N)C(O)=O)=O	asparagine	asparagine	70-47-3	6031	HMDB0000168	C00152	6267	Pos Early
234	400	443	155304	Amino Acid	Alanine and Aspartate Metabolism	36	NAMED	CKLJMWTZIZZHCS-UHFFFAOYSA-N	NC(C(O)=O)CC(O)=O	aspartate	aspartate	56-84-8	5745	HMDB0000191	C00049	5960	Pos Early
100003627	400	40671	156768	Peptide	Dipeptide	733	NAMED	FRYULLIZUDQONW-UHFFFAOYSA-N	O=C(C(CC(O)=O)N)NC(CC(O)=O)C(O)=O	aspartylaspartate	aspartylaspartate	58471-53-7	295009	HMDB0028749		332965	Pos Early
100000040	305	15743	146896	Amino Acid	Urea cycle; Arginine and Proline Metabolism	503	NAMED	YDGMGEXADBMOMJ-LURJTMIESA-N	N[C@@H](CCCNC(N(C)C)=N)C(O)=O	asymetric dimethylarginine (ADMA)	dimethylarginine	65005-57-4	10752051	HMDB0001539	C03626	123831	Polar
2029	209	18362	124661	Lipid	Fatty Acid, Dicarboxylate	1697	NAMED	BDJRBEYXGGNYIS-UHFFFAOYSA-N	O=C(O)CCCCCCCC(O)=O	azelate (C9-DC)	azelate (C9-DC)	123-99-9	2179	HMDB0000784	C08261	2266	Neg
100009026	402	57331	210829	Lipid	Dihydrosphingomyelins	3120	NAMED	FONAXCRWZQFJHY-JCGOJSMZSA-N	[H][C@](NC(CCCCCCCCCCCCCCCCCCCCC)=O)(COP(OCC[N+](C)(C)C)([O-])=O)[C@@](O)([H])CCCCCCCCCCCCCCC	behenoyl dihydrosphingomyelin (d18:0/22:0)*	behenoyl dihydrosphingomyelin (d18:0/22:0)*		24846880	HMDB0012091		44260132	Pos Late
100006294	402	48492	164533	Lipid	Sphingomyelins	3126	NAMED	FJJANLYCZUNFSE-TWKUQIQBSA-N	CCCCCCCCCCCCC/C=C/[C@@H](O)[C@@H](NC(CCCCCCCCCCCCCCCCCCCCC)=O)COP([O-])(OCC[N+](C)(C)C)=O	behenoyl sphingomyelin (d18:1/22:0)*	behenoyl sphingomyelin (d18:1/22:0)*		24846873	HMDB0012103		44260125	Pos Late
100000008	209	15778	124867	Xenobiotics	Benzoate Metabolism	4498	NAMED	WPYMKLBDIGXBTP-UHFFFAOYSA-N	OC(C1=CC=CC=C1)=O	benzoate	benzoate	65-85-0	238	HMDB0001870	C00180	243	Neg
244	400	55	155295	Nucleotide	Pyrimidine Metabolism, Uracil containing	4259	NAMED	UCMIRNVEIXFBKS-UHFFFAOYSA-N	NCCC(O)=O	beta-alanine	beta-alanine	107-95-9,56-41-7	234	HMDB0000056	C00099	239	Pos Early
100003271	209	54923	208316	Amino Acid	Glutamate Metabolism	58	NAMED	GAQNUGISBQJMKO-UHFFFAOYSA-N	OC(CC(C(NC(CCC(O)=O)C(O)=O)=O)(CC(O)=O)O)=O	beta-citrylglutamate	beta-citrylglutamate	73590-26-8	19992713		C20775	189741	Neg
1442	305	12129	147727	Amino Acid	Leucine, Isoleucine and Valine Metabolism	368	NAMED	AXFYFNCPONWUHW-UHFFFAOYSA-N	CC(C)(O)CC(O)=O	beta-hydroxyisovalerate	beta-hydroxyisovalerate	625-08-1	62571	HMDB0000754		69362	Polar
100001594	400	35433	156184	Amino Acid	Leucine, Isoleucine and Valine Metabolism	369	NAMED	IGLHHSKNBDXCEY-UHFFFAOYSA-N	[O-]C(CC(C[N+](C)(C)C)OC(CC(O)(C)C)=O)=O	beta-hydroxyisovaleroylcarnitine	beta-hydroxyisovaleroylcarnitine	99159-87-2	21403176				Pos Early
799	400	3141	155487	Amino Acid	Glycine, Serine and Threonine Metabolism	7	NAMED	KWIUHFFTVRNATP-UHFFFAOYSA-N	O=C(C[N+](C)(C)C)[O-]	betaine	betaine	107-43-7	19951173,242	HMDB0000043	C00719	247	Pos Early
100002153	400	38100	156425	Xenobiotics	Food Component/Plant	4821	NAMED	MUNWAHDYFVYIKH-RITPCOANSA-N	O[C@H]1C[N+](C)(C)[C@H]([C@@]([O-])=O)C1	betonicine	betonicine	515-25-3	144333	HMDB0029412	C08269	164642	Pos Early
100001950	209	32586	146813	Cofactors and Vitamins	Hemoglobin and Porphyrin Metabolism	4430	NAMED	BPYKTIZUTYGOLE-VVCLLGATSA-N	CC(C(N/1)=O)=C(C=C)C1=C/C2=C(C)C(CCC(O)=O)=C(CC3=C(CCC(O)=O)C(C)=C(/C=C4NC(C(C=C)=C\4C)=O)N3)N2	bilirubin (E,E)*	bilirubin (E,E)*		4474753	HMDB0240584		129320511	Neg
1090	209	43807	123337	Cofactors and Vitamins	Hemoglobin and Porphyrin Metabolism	4429	NAMED	BPYKTIZUTYGOLE-KDUUSRDASA-N	CC(C(N\1)=O)=C(C=C)C1=C/C2=C(C)C(CCC(O)=O)=C(CC3=C(CCC(O)=O)C(C)=C(/C=C4NC(C(C=C)=C/4C)=O)N3)N2	bilirubin (Z,Z)	bilirubin	635-65-4	4444055	HMDB0000054	C00486	5280352	Neg
250	209	2137	124825	Cofactors and Vitamins	Hemoglobin and Porphyrin Metabolism	4432	NAMED	QBUVFDKTZJNUPP-YBRAVLHJSA-N	CC1=C(/C=C(N2)/C(C=C)=C(C)C2=O)NC(/C=C3C(CCC(O)=O)=C(C)C(/C=C(N4)\C(C)=C(C=C)C4=O)=N\3)=C1CCC(O)=O	biliverdin	biliverdin	55482-27-4,55482-27-4	10628548	HMDB0001008	C00500	5280353	Neg
100021015	209	62874	220668	Lipid	Fatty Acid, Branched	1665	NAMED	ZIFGCGZZIZETEZ-UHFFFAOYSA-N	CCCCCC(CCCCC)CCCCCCC(O)=O	branched-chain fatty acid 18:0 (2)**	branched-chain fatty acid 18:0 (2)**						Neg
1143	209	40605	223227	Lipid	Short Chain Fatty Acid	1505	NAMED	FERIUCNNQQJTOY-UHFFFAOYSA-N	OC(CCC)=O	butyrate/isobutyrate (4:0)	butyrate/isobutyrate (4:0)	109-92-6	259	HMDB0000039	C00246	264	Neg
100001054	400	32412	155935	Lipid	Fatty Acid Metabolism (also BCAA Metabolism)	1786	NAMED	QWYFHHGCZUCMBN-SECBINFHSA-N	CCCC(O[C@H](CC([O-])=O)C[N+](C)(C)C)=O	butyrylcarnitine (C4)	butyrylcarnitine (C4)	25576-40-3	184820	HMDB0002013	C02862	439829	Pos Early
100001151	209	31850	125782	Lipid	Fatty Acid Metabolism (also BCAA Metabolism)	1787	NAMED	WPSSBBPLVMTKRN-UHFFFAOYSA-N	O=C(CNC(CCC)=O)O	butyrylglycine	butyrylglycine (C4)	20208-73-5	79766	HMDB0000808		88412	Neg
888	209	1642	125736	Lipid	Medium Chain Fatty Acid	1512	NAMED	GHVNFZFCNZKVNT-UHFFFAOYSA-N	CCCCCCCCCC(O)=O	caprate (10:0)	caprate (10:0)	334-48-5	2863	HMDB0000511	C01571	2969	Neg
926	209	32489	125850	Lipid	Medium Chain Fatty Acid	1507	NAMED	FUZZWVXGSFPDMH-UHFFFAOYSA-N	CCCCCC(O)=O	caproate (6:0)	caproate (6:0)	142-62-1	8552	HMDB0000535	C01585	8892	Neg
100003260	400	40007	161438	Amino Acid	Glutamate Metabolism	60	NAMED	SRGQUICKDUQCKO-UHFFFAOYSA-N	O=C(CCCNCCC(O)=O)O	carboxyethyl-GABA	carboxyethyl-GABA	4386-03-2	2474	HMDB0002201		2572	Pos Early
100000007	400	15500	155554	Lipid	Carnitine Metabolism	1950	NAMED	PHIQHXFUZVPYII-ZCFIWIBFSA-N	[O-]C(C[C@@H](O)C[N+](C)(C)C)=O	carnitine	carnitine	461-05-2	10455	HMDB0000062	C00487,C00308	288	Pos Early
249	400	1768	155446	Amino Acid	Histidine Metabolism	86	NAMED	CQOVPNPJLQNMDC-ZETCQYMHSA-N	OC([C@H](CC1=CNC=N1)NC(CCN)=O)=O	carnosine	carnosine	305-84-0	388363	HMDB0000033	C00386	439224	Pos Early
100001605	209	35320	143730	Xenobiotics	Benzoate Metabolism	4520	NAMED	MZPWKJZDOCIALD-UHFFFAOYSA-N	O=S(OC1=C(O)C=CC=C1)(O)=O	catechol sulfate	catechol sulfate	4918-96-1	2341024	HMDB0059724		3083879	Neg
100015744	402	57443	211097	Lipid	Ceramides	3071	NAMED	QMVWGDBKESWTON-OQKRWUNJSA-N	CCCCCCCCCCCCC/C=C/C(O)C(NC(CCC/C=C/CC/C=C/CCCCCCCCCCCCCC)=O)CO	ceramide (d18:2/24:1, d18:1/24:2)*	ceramide (d18:2/24:1, d18:1/24:2)*			HMDB0240679,HMDB0240680			Pos Late
100006379	400	48782	157831	Amino Acid	Tryptophan Metabolism	266	NAMED	CPXSBHKDEPPWIX-RAYCSJGISA-N	N[C@H](C(O)=O)CC1=C([C@H]([C@H]([C@@H](O)[C@@H]2O)O)O[C@@H]2CO)NC3=CC=CC=C13	C-glycosyltryptophan	C-glycosyltryptophan	180509-18-6	9157171	HMDB0240296		10981970	Pos Early
1123	209	1563	125732	Lipid	Primary Bile Acid Metabolism	3476	NAMED	RUDATBOHQWOJDD-LXEZOOAESA-N	C[C@]12CC[C@]3([H])[C@@]4(C)CC[C@@H](O)C[C@@]4([H])C[C@@H](O)[C@@]3([H])[C@]1([H])CC[C@@]2(C(CCC(O)=O)C)[H]	chenodeoxycholate	chenodeoxycholate	474-25-9,474-24-9		HMDB0000518	C02528	10133	Neg
100001859	305	37112	145854	Lipid	Inositol Metabolism	2220	NAMED	CDAISMWEOUEBRE-LKPKBOIGSA-N	O[C@@H]1[C@@H](O)[C@H](O)[C@@H](O)[C@@H](O)[C@@H]1O	chiro-inositol	chiro-inositol	643-12-9	10254647	HMDB0240209	C19891		Polar
136	209	22842	124689	Lipid	Primary Bile Acid Metabolism	3473	NAMED	BHQCQFFYRZLCQQ-OLRQUHAPSA-N	O[C@H]1[C@@]2([H])[C@]3([H])CC[C@H]([C@H](C)CCC(O)=O)[C@@]3(C)[C@@H](O)C[C@]2([H])[C@@]4(C)CC[C@@H](O)CC4C1	cholate	cholate	81-25-4		HMDB0000619	C00695	221493	Neg
266	402	63	164177	Lipid	Sterol	3212	NAMED	HVYWMOMLDIMFJA-LBHVWCRMSA-N	CC1(C2C(C)CCCC(C)C)C(CC2)C(CC=C3C4(CC[C@H](O)C3)C)C4CC1	cholesterol	cholesterol	57-88-5	4937803	HMDB0000067	C00187	5997,6432564,11025495	Pos Late
100001606	305	35324	238705	Lipid	Sterol	3213	NAMED	BHYOQNUELFTYRT-UHFFFAOYSA-N	CC1(C2C(C)CCCC(C)C)C(CC2)C(CC=C3C4(CCC(OS(=O)(O)=O)C3)C)C4CC1	cholesterol sulfate	cholesterol sulfate	2864-50-8	4371550	HMDB00653,HMDB0000653	C18043	65076	Polar
1256	400	15506	155556	Lipid	Phospholipid Metabolism	2250	NAMED	CRBHXDCYXIISFC-UHFFFAOYSA-N	[O-]CC[N+](C)(C)C	choline	choline	67-48-1	149278	HMDB0000097	C00114	305	Pos Early
267	400	34396	156099	Lipid	Phospholipid Metabolism	2251	NAMED	YHHSONZFOIEMCP-UHFFFAOYSA-N	C[N+](C)(CCOP(O)([O-])=O)C	choline phosphate	phosphocholine	72556-74-2	119298	HMDB0001565	C00588	1014	Pos Early
100002253	209	38637	141886	Xenobiotics	Food Component/Plant	4875	NAMED	YAADMLWHGMUGQL-VOTSOKGWSA-N	O=C(NCC(O)=O)/C=C/C1=CC=CC=C1	cinnamoylglycine	cinnamoylglycine	16534-24-0	618829	HMDB0011621		709625	Neg
100021728	402	64389	237480	Lipid	Fatty Acid Metabolism (Acyl Carnitine, Medium Chain)	1874	NAMED	LNGSHJPPGDBEPT-VYAYZGMFSA-N	O=C(C[C@@]1([H])[C@@](C1)([H])CCC)OC(CC([O-])=O)C[N+](C)(C)C	cis-3,4-methyleneheptanoylcarnitine	cis-3,4-methyleneheptanoylcarnitine						Pos Late
100002796	209	62873	220667	Lipid	Medium Chain Fatty Acid	1513	NAMED	XKZKQTCECFWKBN-SREVYHEPSA-N	OC(CC\C=C/CCCCC)=O	cis-4-decenoate (10:1n6)*	cis-4-decenoate (10:1n6)*	505-90-8	4471776	HMDB0004980		5282726	Neg
100002259	402	38178	159020	Lipid	Fatty Acid Metabolism (Acyl Carnitine, Monounsaturated)	1898	NAMED	OQWOHRPOYAVIOK-KTKRTIGZSA-N	O=C([O-])CC(OC(CC/C=C\CCCCC)=O)C[N+](C)(C)C	cis-4-decenoylcarnitine (C10:1)	cis-4-decenoylcarnitine (C10:1)	98930-66-6	28639171	HMDB0013205		57357170	Pos Late
100003425	209	40410	142981	Amino Acid	Histidine Metabolism	81	NAMED	LOIYMIARKYCTBW-UPHRSURJSA-N	O=C(/C=C\C1=CN=CN1)O	cis-urocanate	cis-urocanate	7699-35-6	1266070	HMDB0034174		1549103	Neg
100006438	305	47076	148336	Energy	TCA Cycle	1480	NAMED	HNEGQIOMVPPMNR-IHWYPQMZSA-N	C/C(C(O)=O)=C/C(O)=O	citraconate/glutaconate	citraconate/glutaconate			HMDB0000634,HMDB0000620	C02226,C02214	5280498,643798	Polar
1124	209	1564	124575	Energy	TCA Cycle	1457	NAMED	KRKNYBCHXYNGOX-UHFFFAOYSA-N	OC(CC(CC(O)=O)(O)C(O)=O)=O	citrate	citrate	77-92-9	305	HMDB0000094	C00158	311	Neg
391	400	2132	155460	Amino Acid	Urea cycle; Arginine and Proline Metabolism	499	NAMED	RHGKLRLOHDJJDR-UHFFFAOYSA-N	NC(C(O)=O)CCCNC(N)=O	citrulline	citrulline	372-75-8	810	HMDB0000904	C00327	9750	Pos Early
269	209	62804	220430	Amino Acid	Glutathione Metabolism	601	NAMED	JYKWMJBUIXNJOG-JHKACSFWSA-N	O[C@H]1[C@H](N2C(N=CN=C3N)=C3N=C2)O[C@H](COP(OP(OCC(C)(C)C(C(NCCC(NCCSSC[C@@H](C(NCC(O)=O)=O)NC(CC[C@@H](C(O)=O)N)=O)=O)=O)O)(O)=O)(O)=O)[C@H]1OP(O)(O)=O	CoA-glutathione*	CoA-glutathione*	6477-52-7	10128089		C00920	46873828	Neg
270	209	46322	145265	Cofactors and Vitamins	Pantothenate and CoA Metabolism	4363	NAMED	RGJOEKWQDUBAIZ-UHFFFAOYSA-N	CC(COP(O)(OP(O)(OCC1OC(N2C=NC3=C2N=CN=C3N)C(C1OP(O)(O)=O)O)=O)=O)(C(C(NCCC(NCCS)=O)=O)O)C	coenzyme A	CoA	85-61-0,18439-24-2	311	HMDB0001423	C00010	87642	Neg
272	209	5983	126005	Lipid	Corticosteroids	3317	NAMED	OMFXVFTZEKFJBZ-UHFFFAOYSA-N	CC(C(CC1)=CC2=O)(CC2)C3C1C(CCC4C(CO)=O)C4(C)CC3O	corticosterone	corticosterone	50-22-6	5550	HMDB0001547	C02140	5753	Neg
1221	400	27718	155838	Amino Acid	Creatine Metabolism	536	NAMED	CVSVTCORWBXHQV-UHFFFAOYSA-N	CN(C(N)=N)CC(O)=O	creatine	creatine	57-00-1	566	HMDB0000064	C00300	586	Pos Early
100000112	305	33951	147990	Amino Acid	Creatine Metabolism	538	NAMED	DRBBFCLWYRJSJZ-UHFFFAOYSA-N	N=C(N(C)CC(O)=O)NP(O)(O)=O	creatine phosphate	creatine phosphate	922-32-7,67-07-2	567	HMDB0001511	C02305	9548602,587	Polar
275	400	513	155307	Amino Acid	Creatine Metabolism	537	NAMED	DDRJAANPRJIHGJ-UHFFFAOYSA-N	CN(C(N1)=N)CC1=O	creatinine	creatinine	60-27-5	568	HMDB0000562	C00791	588	Pos Early
100006759	400	52350	164907	Peptide	Dipeptide	782	NAMED	VFVAGPWBFWJBMN-HTQZYQBOSA-N	O=C([C@H](N1)CCSC)N(CCC2)[C@@]2([H])C1=O	cyclo(met-pro)	cyclo(met-pro)	1355217-56-9	4483202			6502027	Pos Early
310	400	15705	155581	Amino Acid	Methionine, Cysteine, SAM and Taurine Metabolism	459	NAMED	ILRYLPWNYFXEMH-UHFFFAOYSA-N	OC(C(CCSCC(N)C(O)=O)N)=O	cystathionine	cystathionine	535-34-2	811	HMDB0000099	C02291	439258	Pos Early
800	400	1868	155454	Amino Acid	Methionine, Cysteine, SAM and Taurine Metabolism	461	NAMED	XUJNEKJLAYXESH-REOHCLBHSA-N	SC[C@H](N)C(O)=O	cysteine	cysteine	56-89-3,52-90-4	5653	HMDB0000574	C00097	5862	Pos Early
100002113	400	37443	156369	Amino Acid	Methionine, Cysteine, SAM and Taurine Metabolism	474	NAMED	ADVPTQAUNPRNPO-UHFFFAOYSA-N	O=C(C(CS(O)=O)N)O	cysteine sulfinic acid	cysteine sulfinic acid	207121-48-0	107	HMDB0000996	C00606	109	Pos Early
100001437	400	35159	161190	Amino Acid	Glutathione Metabolism	581	NAMED	BNRXZEPOHPEEAS-UHFFFAOYSA-N	NC(C(O)=O)CCC(NC(CSSCC(N)C(O)=O)C(NCC(O)=O)=O)=O	cysteine-glutathione disulfide	cysteine-glutathione disulfide	13081-14-6	3455404	HMDB0000656	R00900	3080690	Pos Early
278	400	35637	156206	Amino Acid	Glutathione Metabolism	584	NAMED	ZUKPVRWZDMRIEO-UHFFFAOYSA-N	NC(C(NCC(O)=O)=O)CS	cysteinylglycine	cysteinylglycine	19246-18-5	58762	HMDB0000078	C01419	439498	Pos Early
827	400	514	155308	Nucleotide	Pyrimidine Metabolism, Cytidine containing	4271	NAMED	UHDGCWIWMRVCDJ-XVFCMESISA-N	OC[C@@H]1[C@H]([C@H]([C@H](N2C(N=C(C=C2)N)=O)O1)O)O	cytidine	cytidine	65-46-3	5940	HMDB0000089	C00475	6175	Pos Early
100019915	209	61705	218051	Nucleotide	Pyrimidine Metabolism, Cytidine containing	4269	NAMED	YQUAKORMLHPSLZ-XVFCMESISA-N	NC1=NC(N(C=C1)[C@@H]2O[C@@H]([C@H]([C@H]2OP(O)(O)=O)O)CO)=O	cytidine 2' or 3'-monophosphate (2' or 3'-CMP)	cytidine 2' or 3'-monophosphate (2' or 3'-CMP)			HMDB0240312,HMDB0011692	C03104,C05822	66535,53481031	Neg
73	209	37465	127685	Nucleotide	Pyrimidine Metabolism, Cytidine containing	4270	NAMED	NMPZCCZXCOMSDQ-UHFFFAOYSA-N	NC1=NC(N(C2OC(C3OP(O)(OC23)=O)CO)C=C1)=O	cytidine 2',3'-cyclic monophosphate	cytidine 2',3'-cyclic monophosphate	15718-51-1	369711	HMDB0011691	C02354	23421172	Neg
1220	400	34418	156115	Lipid	Phospholipid Metabolism	2252	NAMED	RZZPDXZPRHQOCG-OJAKKHQRSA-N	O[C@]([C@@]1(O)[H])([C@](O[C@](COP(OP(OCC[N+](C)(C)C)(O)=O)([O-])=O)1[H])([H])N2C=CC(N)=NC2=O)[H]	cytidine 5'-diphosphocholine	CDP-choline	33818-15-4	21531769	HMDB0001413	C00307	13804	Pos Early
282	400	2372	155469	Nucleotide	Pyrimidine Metabolism, Cytidine containing	4267	NAMED	IERHLVCPSMICTF-UHFFFAOYSA-N	NC1=NC(N(C2OC(C(C2O)O)COP(O)(O)=O)C=C1)=O	cytidine 5'-monophosphate (5'-CMP)	CMP	63-37-6	5414497	HMDB0000095	C00055	6131	Pos Early
1223	305	36831	152276	Carbohydrate	Nucleotide Sugar	1410	NAMED	TXCIAUNLDRJGJZ-GDBHBTNTSA-N	O[C@@]([C@]1(OP(OC[C@H]2O[C@@H](N(C=CC(N)=N3)C3=O)[C@H](O)[C@@H]2O)(O)=O)O[C@H]([C@@H](O)[C@@H](O)CO)[C@@H](NC(C)=O)[C@H](O)C1)=O	cytidine 5'-monophospho-N-acetylneuraminic acid	cytidine 5'-monophospho-N-acetylneuraminic acid	3063-71-6		HMDB0001176	C00128	448209	Polar
280	209	2841	127537	Nucleotide	Pyrimidine Metabolism, Cytidine containing	4266	NAMED	ZWIADYZPOWUWEW-UHFFFAOYSA-N	NC1=NC(N(C2OC(C(C2O)O)COP(O)(OP(O)(O)=O)=O)C=C1)=O	cytidine diphosphate	cytidine diphosphate	34393-59-4	5902	HMDB0001546	C00112	6132	Neg
281	209	2844	124613	Nucleotide	Pyrimidine Metabolism, Cytidine containing	4265	NAMED	PCDQPRRSZKQHHS-UHFFFAOYSA-N	NC1=NC(N(C2OC(C(C2O)O)COP(O)(OP(O)(OP(O)(O)=O)=O)=O)C=C1)=O	cytidine triphosphate	cytidine triphosphate	36051-68-0	573	HMDB0000082	C00063	6176	Neg
100001407	305	34410	146954	Lipid	Phospholipid Metabolism	2257	NAMED	WVIMUEUQJFPNDK-UHFFFAOYSA-N	OC1C(N(C=CC(N)=N2)C2=O)OC(COP(OP(OCCN)(O)=O)(O)=O)C1O	cytidine-5'-diphosphoethanolamine	CDP-ethanolamine	72842-05-8	287	HMDB0001564	C00570	123727	Polar
881	400	573	155326	Nucleotide	Pyrimidine Metabolism, Cytidine containing	4272	NAMED	OPTASPLRGRRNAP-UHFFFAOYSA-N	NC1=NC(NC=C1)=O	cytosine	cytosine	71-30-7	577	HMDB0000630	C00380	597	Pos Early
100006363	209	48728	155111	Xenobiotics	Food Component/Plant	5143	NAMED	CQRHJEVIKOKQMO-UHFFFAOYSA-N	OC1=CC2=C(C(C(C3=CC=C(OS(=O)(O)=O)C=C3)=CO2)=O)C=C1	daidzein sulfate (2)	daidzein sulfate (2)					12114465	Neg
100001251	402	33941	158585	Lipid	Fatty Acid Metabolism (Acyl Carnitine, Medium Chain)	1878	NAMED	LZOSYCMHQXPBFU-UHFFFAOYSA-N	[O-]C(CC(C[N+](C)(C)C)OC(CCCCCCCCC)=O)=O	decanoylcarnitine (C10)	decanoylcarnitine (C10)	1492-27-9	8420677	HMDB0000651		10245190	Pos Late
301	209	34302	126135	Cofactors and Vitamins	Ascorbate and Aldarate Metabolism	4372	NAMED	SBJKKFFYIZUCET-UHFFFAOYSA-N	OCC(C1OC(C(C1=O)=O)=O)O	dehydroascorbate	dehydroascorbate	490-83-5	812	HMDB0001264	C05422	440667	Neg
100001662	400	36747	156251	Lipid	Carnitine Metabolism	1949	NAMED	JHPNVNIEXXLNTR-UHFFFAOYSA-N	C[N+](C)(C)CCCC([O-])=O	deoxycarnitine	deoxycarnitine	6249-56-5	705	HMDB0001161	C01181	22620	Pos Early
302	209	1114	125714	Lipid	Secondary Bile Acid Metabolism	3499	NAMED	KXGVEGMKQFWNSR-OHAQSFBXSA-N	CC12[C@@]([C@]3([H])CC[C@]4([H])C[C@H](O)CC[C@]4(C)[C@@]3([H])C[C@@H]2O)([H])CC[C@]1([H])[C@]([H])(C)CCC(O)=O	deoxycholate	deoxycholate	83-44-3	389318	HMDB0000626	C04483	222528,440355	Neg
100010940	402	54966	208051	Lipid	Diacylglycerol	2908	NAMED	BHGPPCIWDXQOMA-HZFIRFLSSA-N	CCCCCC/C=C/CCCCCCCC(OCC(OC(CCCCCCC/C=C/C/C=C/CCCCC)=O)CO)=O	diacylglycerol (16:1/18:2 [2], 16:0/18:3 [1])*	diacylglycerol (16:1/18:2 [2], 16:0/18:3 [1])*						Pos Late
100002712	209	47397	149429	Nucleotide	Purine Metabolism, Adenine containing	4193	NAMED	QCICUPZZLIQAPA-WGIMJHEJSA-N	O[C@H]([C@@H](N1C2=NC=NC(N)=C2N=C1)O[C@H]3COP(OP(OP(OC[C@H]4O[C@H]([C@@H]([C@@H]4O)O)N5C6=NC=NC(N)=C6N=C5)(O)=O)(O)=O)(O)=O)[C@H]3O	diadenosine triphosphate	diadenosine triphosphate	56432-02-1		HMDB0001155	C06197	165381	Neg
1231	209	17805	126039	Lipid	Long Chain Polyunsaturated Fatty Acid (n3 and n6)	1588	NAMED	XSXIVVZCUAHUJO-HZJYTTRNSA-N	O=C(O)CCCCCCCCC/C=C\C/C=C\CCCCC	dihomo-linoleate (20:2n6)	dihomolinoleate (20:2n6)	2091-39-6	4944228	HMDB0005060	C16525	6439848	Neg
100001739	209	35718	143707	Lipid	Long Chain Polyunsaturated Fatty Acid (n3 and n6)	1590	NAMED	AHANXAKGNAKFSK-PDBXOOCHSA-N	CC\C=C/C\C=C/C\C=C/CCCCCCCCCC(O)=O	dihomo-linolenate (20:3n3 or n6)	dihomolinolenate (20:3n3 or 3n6)	17046-59-2	4471954	HMDB0002925	C03242	5280581	Neg
100015840	402	57521	211222	Lipid	Fatty Acid Metabolism (Acyl Carnitine, Polyunsaturated)	1913	NAMED	RDIZZXFTCZPSRY-WYTUUNCASA-N	O=C(CCCCCC/C=C/C/C=C/C/C=C/CCCCC)OC(CC([O-])=O)C[N+](C)(C)C	dihomo-linolenoylcarnitine (C20:3n3 or 6)*	dihomo-linolenoylcarnitine (C20:3n3 or 6)*						Pos Late
100015839	402	57520	211221	Lipid	Fatty Acid Metabolism (Acyl Carnitine, Polyunsaturated)	1911	NAMED	OLZWDVKTOGTVLC-UTJQPWESSA-N	O=C(CCCCCCCCC/C=C\C/C=C\CCCCC)OC(C[N+](C)(C)C)CC([O-])=O	dihomo-linoleoylcarnitine (C20:2)*	dihomo-linoleoylcarnitine (C20:2)*						Pos Late
100001506	209	35129	128203	Cofactors and Vitamins	Tetrahydrobiopterin Metabolism	4412	NAMED	ZHQJVZLJDXWFFX-UHFFFAOYSA-N	O=C1C(C(NC2)=NC(N)=N1)=NC2C(O)C(O)C	dihydrobiopterin	dihydrobiopterin	6779-87-9	1808	HMDB0000038	C00268	135402011	Neg
100020272	209	62857	220633	Xenobiotics	Food Component/Plant	4902	NAMED	UMCDODPBPQMWQP-UHFFFAOYSA-N	COC1=C(OS(=O)(O)=O)C=CC(CCC(O)=O)=C1	dihydroferulic acid sulfate	dihydroferulic acid sulfate		162994	HMDB0041724		187489	Neg
923	305	601	145712	Nucleotide	Pyrimidine Metabolism, Orotate containing	4226	NAMED	UFIVEPVSAGBUSI-UHFFFAOYSA-N	O=C(C(NC1=O)CC(N1)=O)O	dihydroorotate	dihydroorotate	155-54-4	628	HMDB03349	C00337	648	Polar
309	209	15522	145093	Carbohydrate	Glycolysis, Gluconeogenesis, and Pyruvate Metabolism	1249	NAMED	GNGACRATGGDKBX-UHFFFAOYSA-N	OCC(COP(O)(O)=O)=O	dihydroxyacetone phosphate (DHAP)	dihydroxyacetone phosphate (DHAP)	102783-56-2	3833110	HMDB0001473	C00111	668	Neg
100004284	400	43424	157011	Xenobiotics	Chemical	6183	NAMED	HHVIBTZHLRERCL-UHFFFAOYSA-N	CS(C)(=O)=O	dimethyl sulfone	dimethyl sulfone	67-71-0	5978	HMDB0004983	C11142	6213	Pos Early
100001810	400	36808	156271	Amino Acid	Urea cycle; Arginine and Proline Metabolism	505	NAMED	YDGMGEXADBMOMJ-LURJTMIESA-N	N[C@@H](CCCNC(N(C)C)=N)C(O)=O	dimethylarginine (SDMA + ADMA)	dimethylarginine (ADMA + SDMA)	102783-24-4	110375	HMDB0003334,HMDB0001539	C21189,C03626	123831,169148	Pos Early
806	400	5086	155492	Amino Acid	Glycine, Serine and Threonine Metabolism	6	NAMED	FFDGPVCHZBVARC-UHFFFAOYSA-N	CN(C)CC(O)=O	dimethylglycine	dimethylglycine	1118-68-9	653	HMDB0000092	C03626	673	Pos Early
100001182	209	32415	125824	Lipid	Long Chain Polyunsaturated Fatty Acid (n3 and n6)	1595	NAMED	HVGRZDASOHMCSK-AVQMFFATSA-N	CCCCC/C=C/C/C=C/CCCCCCCCCCCC(O)=O	docosadienoate (22:2n6)	docosadienoate (22:2n6)	7370-49-2	4445934	HMDB0061714	C16533	5282807	Neg
100015848	402	57526	211227	Lipid	Fatty Acid Metabolism (Acyl Carnitine, Polyunsaturated)	1915	NAMED	LDIMXAXYWUCEAM-UTJQPWESSA-N	CCCCC/C=C\C/C=C\CCCCCCCCCCCC(OC(C[N+](C)(C)C)CC([O-])=O)=O	docosadienoylcarnitine (C22:2)*	docosadienoylcarnitine (C22:2)*					71464511	Pos Late
100000665	209	44675	126139	Lipid	Long Chain Polyunsaturated Fatty Acid (n3 and n6)	1581	NAMED	MBMBGCFOFBJSGT-KUBAVDMBSA-N	CC\C=C/C\C=C/C\C=C/C/C=C\C/C=C\C/C=C\CCC(O)=O	docosahexaenoate (DHA; 22:6n3)	docosahexaenoate (DHA; 22:6n3)	6217-54-5	393183	HMDB0002183	C06429	445580	Neg
100004612	209	43768	218978	Lipid	Endocannabinoid	2182	NAMED	GEEHOLRSGZPBSM-KUBAVDMBSA-N	CC/C=C\C/C=C\C/C=C\C/C=C\C/C=C\C/C=C\CCC(NCCO)=O	docosahexaenoyl ethanolamide	docosahexaenoyl ethanolamide	162758-94-3	4446571	HMDB0013658		5283451	Neg
100015845	402	57523	211224	Lipid	Fatty Acid Metabolism (Acyl Carnitine, Polyunsaturated)	1920	NAMED	WLLMYDQRCSWAST-WSDBEMKQSA-N	O=C(CC/C=C\C/C=C\C/C=C\C/C=C\C/C=C\C/C=C\CC)OC(C[N+](C)(C)C)CC([O-])=O	docosahexaenoylcarnitine (C22:6)*	docosahexaenoylcarnitine (C22:6)*						Pos Late
100001181	209	32504	125862	Lipid	Long Chain Polyunsaturated Fatty Acid (n3 and n6)	1580	NAMED	YUFFSWGQGVEMMI-JLNKQSITSA-N	O=C(O)CCCCC/C=C\C/C=C\C/C=C\C/C=C\C/C=C\CC	docosapentaenoate (n3 DPA; 22:5n3)	docosapentaenoate (DPA; 22:5n3)	2234-74-4		HMDB0006528,HMDB0001976	C16513	6441454	Neg
100001580	209	37478	127695	Lipid	Long Chain Polyunsaturated Fatty Acid (n3 and n6)	1594	NAMED	AVKOENOBFIYBSA-WMPRHZDHSA-N	OC(CC/C=C\C/C=C\C/C=C\C/C=C\C/C=C\CCCCC)=O	docosapentaenoate (n6 DPA; 22:5n6)	docosapentaenoate (n6 DPA; 22:5n6)	25182-74-5	4945614	HMDB0001976	C16513	6441454	Neg
100001195	209	32417	125826	Lipid	Long Chain Polyunsaturated Fatty Acid (n3 and n6)	1582	NAMED	WBBQTNCISCKUMU-IUQGRGSQSA-N	CC/C=C/C/C=C/C/C=C/CCCCCCCCCCCC(O)=O	docosatrienoate (22:3n3)	docosatrienoate (22:3n3)	59708-86-0	4471981	HMDB0002823	C16534	5312556	Neg
100015762	209	57467	211123	Lipid	Long Chain Polyunsaturated Fatty Acid (n3 and n6)	1592	NAMED	RILVNGKQIULBOQ-YHTMAJSVSA-N	CCCCC/C=C/C/C=C/C/C=C/CCCCCCCCC(O)=O	docosatrienoate (22:3n6)*	docosatrienoate (22:3n6)*					75955220	Neg
100020478	209	62276	219247	Lipid	Fatty Acid, Dicarboxylate	1707	NAMED	QHRHXXRXWDTFLI-HZJYTTRNSA-N	CCCCC/C=C\C/C=C\CC(O)=O	dodecadienoate (12:2)*	dodecadienoate (12:2)*					25480	Neg
100001102	209	32388	125800	Lipid	Fatty Acid, Dicarboxylate	1704	NAMED	TVIDDXQYHWJXFK-UHFFFAOYSA-N	OC(CCCCCCCCCCC(O)=O)=O	dodecanedioate (C12-DC)	dodecanedioate (C12)	693-23-2	12213	HMDB0000623	C02678	12736	Neg
2050	209	18467	126840	Lipid	Long Chain Polyunsaturated Fatty Acid (n3 and n6)	1578	NAMED	JAZBEHYOTPTENJ-JLNKQSITSA-N	O=C(O)CCC\C=C/C/C=C\C/C=C\C/C=C\C/C=C\CC	eicosapentaenoate (EPA; 20:5n3)	eicosapentaenoate (EPA; 20:5n3)	10-2005-9,10417-94-4	393682	HMDB0001999	C06428	446284	Neg
100020764	402	62445	219664	Lipid	Fatty Acid, Amide	1750	NAMED	LBHQTVBKPMHICN-KTKRTIGZSA-N	O=C(CCCCCCCCC/C=C\CCCCCCCC)N([H])[H]	eicosenamide (20:1)*	eicosenamide (20:1)*		4517402			5365374	Pos Late
100021105	209	62923	220779	Lipid	Fatty Acid, Dicarboxylate	1721	NAMED	NZLFRLCYQVOISV-IWQZZHSRSA-N	OC(CCCCCCCCC/C=C\CCCCCCCC(O)=O)=O	eicosenedioate (C20:1-DC)*	eicosenedioate (C20:1-DC)*						Neg
100001335	209	33587	143715	Lipid	Long Chain Monounsaturated Fatty Acid	1561	NAMED	BITHHVVYSMSWAG-KTKRTIGZSA-N	O=C(O)CCCCCCCCC/C=C\CCCCCCCC	eicosenoate (20:1)	eicosenoate (20:1n9 or 1n11)		4445895	HMDB0002231,HMDB0062436	C16526	5282768,5282769,94159	Neg
100015838	402	57519	211220	Lipid	Fatty Acid Metabolism (Acyl Carnitine, Monounsaturated)	1905	NAMED	PVOQPLSKYNZHOT-OUKQBFOZSA-N	O=C(OC(CC([O-])=O)C[N+](C)(C)C)CCCCCCCCC/C=C/CCCCCCCC	eicosenoylcarnitine (C20:1)*	eicosenoylcarnitine (C20:1)*						Pos Late
100003895	209	41948	151109	Xenobiotics	Food Component/Plant	4913	NAMED	XDPLKWRSVXUQBN-WKXGUSGUSA-N	OC1=CC=C(C2CC3=C(C=C(C=C3)O[C@H]4[C@@H](O)[C@@H](O)[C@H](O)C(C(O)=O)O4)OC2)C=C1	equol glucuronide	equol glucuronide					46781484	Neg
100003429	209	40478	143877	Xenobiotics	Food Component/Plant	4914	NAMED	UXOJWGSGKUYMIA-UHFFFAOYSA-N	OC1=CC(OC2)=C(C=C1)CC2C3=CC=C(OS(=O)(O)=O)C=C3	equol sulfate	equol sulfate		23936050				Neg
100002154	400	37459	156384	Xenobiotics	Food Component/Plant	4915	NAMED	SSISHJJTAXXQAX-UHFFFAOYSA-N	S=C1NC(CC(C([O-])=O)[N+](C)(C)C)=CN1	ergothioneine	ergothioneine	58511-63-0	2297320	HMDB0003045	C05570	5351619	Pos Early
1087	209	1552	125983	Lipid	Long Chain Monounsaturated Fatty Acid	1565	NAMED	DPUOLQHDNGRHBS-KTKRTIGZSA-N	OC(CCCCCCCCCCC\C=C/CCCCCCCC)=O	erucate (22:1n9)	erucate (22:1n9)	112-86-7	7924	HMDB0002068	C08316	8216,5281116	Neg
100015841	402	57525	211226	Lipid	Fatty Acid Metabolism (Acyl Carnitine, Monounsaturated)	1906	NAMED	WDWXOVLPQSTGNY-SEYXRHQNSA-N	O=C(CCCCCCCCCCC/C=C\CCCCCCCC)OC(CC([O-])=O)C[N+](C)(C)C	erucoylcarnitine (C22:1)*	erucoylcarnitine (C22:1)*						Pos Late
100000846	305	20699	146508	Xenobiotics	Food Component/Plant	4917	NAMED	UNXHWFMMPAWVPI-UHFFFAOYSA-N	OCC(O)C(CO)O	erythritol	erythritol	149-32-6	13835932	HMDB0002994	C00503	222285	Polar
100001320	305	42420	148204	Carbohydrate	Aminosugar Metabolism	1449	NAMED	JPIJQSOTBSSVTP-PWNYCUMCSA-N	OC[C@@H](O)[C@@H](O)C(O)=O	erythronate*	erythronate*	88759-55-1	2061231	HMDB0000613		2781043	Polar
100020377	209	64131	233912	Xenobiotics	Food Component/Plant	5247	NAMED	WYUFTYLVLQZQNH-JAJWTYFOSA-N	O[C@H]([C@H]1O)[C@@H]([C@@H](CO)O[C@H]1OCC)O	ethyl beta-glucopyranoside	ethyl beta-glucopyranoside		108559	HMDB0029968		121667	Neg
2054	305	15765	147158	Amino Acid	Leucine, Isoleucine and Valine Metabolism	412	NAMED	UKFXDFUAPNAMPJ-UHFFFAOYSA-N	CCC(C(O)=O)C(O)=O	ethylmalonate	ethylmalonate	601-75-2	11263	HMDB0000622		11756	Polar
100005389	209	47114	149387	Xenobiotics	Food Component/Plant	4923	NAMED	PZPATWACAAOHTJ-HWKANZROSA-N	COC1=C(OS(O)(=O)=O)C=CC(/C=C/C(O)=O)=C1	ferulic acid 4-sulfate	ferulic acid 4-sulfate	86321-29-1	4878542	HMDB0029200		6305574	Neg
327	209	2134	124607	Cofactors and Vitamins	Riboflavin Metabolism	4353	NAMED	VWWQXMAJTJZDQX-KUIMXZBMSA-N	OC(C(O)C(O)COP(OP(OC[C@H]1O[C@@H](N(C=N2)C3=C2C(N)=NC=N3)[C@H](O)[C@@H]1O)(O)=O)(O)=O)CN(C(C=C(C)C(C)=C4)=C4N=C5C(N6)=O)C5=NC6=O	flavin adenine dinucleotide (FAD)	FAD	146-14-5,84366-81-4	559059	HMDB0001248	C00016	643975	Neg
100000251	209	15797	127541	Cofactors and Vitamins	Riboflavin Metabolism	4354	NAMED	FVTCRASFADXXNN-UHFFFAOYSA-N	CC1=C(C)C=C(N(CC(O)C(C(COP(O)(O)=O)O)O)C(C2=N3)=NC(NC2=O)=O)C3=C1	flavin mononucleotide (FMN)	FMN	130-40-5	690	HMDB0001520	C00061	643976	Neg
100002500	400	43493	157017	Amino Acid	Histidine Metabolism	83	NAMED	NRXIKWMTVXPVEF-BYPYZUCNSA-N	OC([C@@H](NC=N)CCC(O)=O)=O	formiminoglutamate	formiminoglutamate	816-90-0	388370	HMDB0000854	C00439	439233	Pos Early
878	305	48195	153126	Carbohydrate	Fructose, Mannose and Galactose Metabolism	1364	NAMED	RFSUNEUAIZKAJO-ARQDHWQXSA-N	OC[C@@]1(O)O[C@H](CO)[C@@H](O)[C@@H]1O	fructose	fructose	57-48-7	5764	HMDB0000660	C00095	2723872	Polar
100002180	209	46896	148134	Carbohydrate	Glycolysis, Gluconeogenesis, and Pyruvate Metabolism	1247	NAMED	RNBGYGVWRKECFJ-UHFFFAOYSA-N	[H]C1(C([H])(C([H])(OC1(COP(O)(O)=O)O)COP(O)(O)=O)O)O	fructose 1,6-diphosphate/glucose 1,6-diphosphate/myo-inositol diphosphates	Isobar: hexose diphosphates			HMDB0001058,HMDB0003514	C01231,C00354,C05378	3934,124383956,10404962,718,4453,90658350,445557,82400	Neg
1232	305	12021	145752	Carbohydrate	Glycolysis, Gluconeogenesis, and Pyruvate Metabolism	1244	NAMED	BGWGXPAPYGQALX-UHFFFAOYSA-N	O=P(O)(O)OCC1OC(CO)(O)C(O)C1O	fructose 6-phosphate	fructose 6-phosphate	103213-47-4	19969987	HMDB0003971	C05345	440641	Polar
100005373	400	46227	221883	Amino Acid	Lysine Metabolism	123	NAMED	BFSYFTQDGRDJNV-QCNRFFRDSA-N	OC[C@@H](O)[C@@H](O)[C@H](O)C(CNCCCC[C@@H](N)C(O)=O)=O	fructosyllysine	fructosyllysine	21291-40-7	110281	HMDB0034879		9839580	Pos Early
330	305	1643	146876	Energy	TCA Cycle	1467	NAMED	VZCYOOQTPOCHFL-OWOJBTEDSA-N	OC(/C=C/C(O)=O)=O	fumarate	fumarate	100-17-8	10197150	HMDB0000134	C00122	444972	Polar
100001026	305	27719	152158	Carbohydrate	Fructose, Mannose and Galactose Metabolism	1390	NAMED	RGHNJXZEOKUKBD-MGCNEYSASA-N	O[C@H]([C@H]([C@H]([C@@H](CO)O)O)O)C(O)=O	galactonate	galactonate	299-28-5	114198	HMDB0000565	C00880,C15930	12310779,128869	Polar
100000300	305	15706	146894	Carbohydrate	Fructose, Mannose and Galactose Metabolism	1381	NAMED	HXXFSFRBOHSIMQ-FPRJBGLDSA-N	O[C@H]([C@H]1O)[C@H]([C@@H](CO)O[C@@H]1OP(O)(O)=O)O	galactose 1-phosphate	galactose 1-phosphate	19046-60-7		HMDB0000645	C00446	123912	Polar
100003064	305	57345	210849	Lipid	Galactosyl Glycerolipids	2987	NAMED	NHJUPBDCSOGIKX-NTXXKDEISA-N	O[C@H]1[C@@H](O)[C@@H](CO)O[C@@H](OC[C@H](O)CO)[C@@H]1O	galactosylglycerol	galactosylglycerol	16232-91-0	10263569	HMDB0006790	C05401	16048618	Polar
100002678	209	38588	154136	Xenobiotics	Food Component/Plant	4899	NAMED	AIQDYKMWENWVQJ-DTEWXJGMSA-N	O[C@@H]1[C@@H](O)[C@@H](O)[C@@H]([C@](O)=O)O[C@@H]1OP(O)(O)=O	galacturonate 1-phosphate	galacturonate 1-phosphate	103192-54-7	389190		C04037	440203	Neg
100002679	400	38754	156574	Amino Acid	Glutamate Metabolism	55	NAMED	UHBYWPGGCSDKFX-UHFFFAOYSA-N	OC(C(C(O)=O)CC(C(O)=O)N)=O	gamma-carboxyglutamate	gamma-carboxyglutamate	56271-99-9	37241	HMDB0041900		40772	Pos Early
100001843	400	37063	156289	Peptide	Gamma-glutamyl Amino Acid	648	NAMED	WQXXXVRAFAKQJM-WHFBIAKZSA-N	C[C@H](NC(CC[C@H](N)C(O)=O)=O)C(O)=O	gamma-glutamylalanine	gamma-glutamylalanine	5875-41-2	389104	HMDB0029142	C03738	440103	Pos Early
100020241	400	62104	218950	Peptide	Gamma-glutamyl Amino Acid	665	NAMED	SCTJBDDLOROJJM-UHFFFAOYSA-N	NC(C(O)=O)CCC(NC(CCCNC(N)=O)C(O)=O)=O	gamma-glutamylcitrulline*	gamma-glutamylcitrulline*						Pos Early
1036	400	1778	155448	Peptide	Gamma-glutamyl Amino Acid	649	NAMED	RITKHVBHSGLULN-UHFFFAOYSA-N	O=C(O)C(CS)NC(CCC(N)C(O)=O)=O	gamma-glutamylcysteine	gamma-glutamylcysteine	636-58-8	819	HMDB0001049	C00669	123938	Pos Early
100001262	400	33934	156033	Peptide	Gamma-glutamyl Amino Acid	657	NAMED	JPKNLFVGUZRHOB-YUMQZZPRSA-N	N[C@H](C(O)=O)CCCCNC(CC[C@@H](C(O)=O)N)=O	gamma-glutamyl-epsilon-lysine	gamma-glutamyl-epsilon-lysine	17105-15-6	5378717	HMDB0003869		7015685	Pos Early
331	400	36738	156248	Peptide	Gamma-glutamyl Amino Acid	650	NAMED	OWQDWQKWSLFFFR-UHFFFAOYSA-N	O=C(O)C(N)CCC(NC(C(O)=O)CCC(O)=O)=O	gamma-glutamylglutamate	gamma-glutamylglutamate	1116-22-9	83831	HMDB0011737	C05282	92865	Pos Early
1140	400	2730	155470	Peptide	Gamma-glutamyl Amino Acid	651	NAMED	JBFYFLXEJFQWMU-WDSKDSINSA-N	O=C(N)CC[C@@H](C(O)=O)NC(CC[C@@H](C(O)=O)N)=O	gamma-glutamylglutamine	gamma-glutamylglutamine	10148-81-9	133013	HMDB0011738	C05283	150914	Pos Early
100001294	400	33949	156047	Peptide	Gamma-glutamyl Amino Acid	652	NAMED	ACIJGUBIMXQCMF-BYPYZUCNSA-N	O=C(O)[C@@H](N)CCC(NCC(O)=O)=O	gamma-glutamylglycine	gamma-glutamylglycine	1948-29-4	145071	HMDB0011667		100099	Pos Early
1235	400	18245	155638	Peptide	Gamma-glutamyl Amino Acid	653	NAMED	PXVCMZCJAUJLJP-YUMQZZPRSA-N	O=C(O)[C@@H](N)CCC(N[C@@H](CC1=CNC=N1)C(O)=O)=O	gamma-glutamylhistidine	gamma-glutamylhistidine	37460-15-4	5380197	HMDB0029151		7017195	Pos Early
100001485	400	34456	156123	Peptide	Gamma-glutamyl Amino Acid	654	NAMED	SNCKGJWJABDZHI-SIPWABPFSA-N	CCC(C)[C@@H](C(O)=O)NC(CC[C@@H](C(O)=O)N)=O	gamma-glutamylisoleucine*	gamma-glutamylisoleucine*		21403145	HMDB0011170		22885096	Pos Early
1268	400	18369	155662	Peptide	Gamma-glutamyl Amino Acid	655	NAMED	MYFMARDICOWMQP-YUMQZZPRSA-N	CC(C)C[C@@H](C(O)=O)NC(CC[C@@H](C(O)=O)N)=O	gamma-glutamylleucine	gamma-glutamylleucine	2566-39-4	133115	HMDB0011171		151023	Pos Early
100001313	400	44872	157084	Peptide	Gamma-glutamyl Amino Acid	658	NAMED	RQNSKRXMANOPQY-BQBZGAKWSA-N	O=C(O)[C@H](CCSC)NC(CC[C@@H](C(O)=O)N)=O	gamma-glutamylmethionine	gamma-glutamylmethionine	17663-87-5	5373147	HMDB0029155		7009567	Pos Early
100000491	400	33422	156014	Peptide	Gamma-glutamyl Amino Acid	659	NAMED	XHHOHZPNYFQJKL-QWRGUYRKSA-N	O=C(O)[C@H](CC1=CC=CC=C1)NC(CC[C@@H](C(O)=O)N)=O	gamma-glutamylphenylalanine	gamma-glutamylphenylalanine	7432-24-8	99868	HMDB0000594		111299	Pos Early
100009231	400	54914	208424	Peptide	Gamma-glutamyl Amino Acid	664	NAMED	SQBNIUOYNOKDTI-WHFBIAKZSA-N	OC([C@H](CO)NC(CC[C@H](N)C(O)=O)=O)=O	gamma-glutamylserine	gamma-glutamylserine	5875-35-4	18691889	HMDB0029158		22844748	Pos Early
100001314	400	33364	156009	Peptide	Gamma-glutamyl Amino Acid	660	NAMED	GWNXFCYUJXASDX-JUZNGCLZSA-N	CC(O)[C@@H](C(O)=O)NC(CC[C@@H](C(O)=O)N)=O	gamma-glutamylthreonine	gamma-glutamylthreonine	5652-48-2	21403107	HMDB0029159		76078708	Pos Early
100001295	400	33947	156045	Peptide	Gamma-glutamyl Amino Acid	661	NAMED	CATMPQFFVNKDEY-AAEUAGOBSA-N	O=C(O)[C@@H](N)CCC(N[C@@H](CC1=CNC2=C1C=CC=C2)C(O)=O)=O	gamma-glutamyltryptophan	gamma-glutamyltryptophan	66471-20-3	2302065	HMDB0029160		3989307	Pos Early
1102	209	2734	123231	Peptide	Gamma-glutamyl Amino Acid	662	NAMED	VVLXCWVSSLFQDS-QWRGUYRKSA-N	OC(C=C1)=CC=C1C[C@@H](C(O)=O)NC(CC[C@@H](C(O)=O)N)=O	gamma-glutamyltyrosine	gamma-glutamyltyrosine	7432-23-7	85142	HMDB0011741		94340	Neg
100001126	400	43829	157051	Peptide	Gamma-glutamyl Amino Acid	663	NAMED	AQAKHZVPOOGUCK-XPUUQOCRSA-N	O=C(N[C@H]([C@@](O)=O)C(C)C)CC[C@@H]([C@](O)=O)N	gamma-glutamylvaline	gamma-glutamylvaline	2746-34-1		HMDB0011172		7015683	Pos Early
100020207	209	62061	218865	Xenobiotics	Food Component/Plant	4896	NAMED	DKEIWIJUHWVGRC-UHFFFAOYSA-N	O=C1C(C(O)=C2)=C(C=C2OS(=O)(O)=O)OC=C1C(C=C3)=CC=C3O	genistein sulfate*	genistein sulfate*						Neg
338	305	587	147098	Xenobiotics	Food Component/Plant	4827	NAMED	RGHNJXZEOKUKBD-SQOUGZDYSA-N	OC([C@H](O)[C@@H](O)[C@H](O)[C@H](O)CO)=O	gluconate	gluconate	527-07-1	10240	HMDB0000625	C00257	10690,3085666	Polar
290	305	580	146412	Carbohydrate	Aminosugar Metabolism	1420	NAMED	XHMJOUIAFHJHBW-UHFFFAOYSA-N	NC1C(OC(C(C1O)O)COP(O)(O)=O)O	glucosamine 6-phosphate	glucosamine 6-phosphate	3616-42-0	8013767	HMDB0001254	C00352	440997	Polar
572	305	48152	151982	Carbohydrate	Glycolysis, Gluconeogenesis, and Pyruvate Metabolism	1240	NAMED	WQZGKKKJIJFFOK-DVKNGEFBSA-N	O[C@H]1O[C@H](CO)[C@@H](O)[C@H](O)[C@H]1O	glucose	glucose	50-99-7	71358	HMDB0000122	C00031	5793	Polar
291	305	31260	147190	Carbohydrate	Glycolysis, Gluconeogenesis, and Pyruvate Metabolism	1241	NAMED	NBSCHQHZLSJFNQ-UHFFFAOYSA-N	OC1OC(C(C(C1O)O)O)COP(O)(O)=O	glucose 6-phosphate	glucose 6-phosphate	103192-55-8	19952394	HMDB0001401	C00092	5958	Polar
100000257	305	15443	146478	Carbohydrate	Aminosugar Metabolism	1424	NAMED	AEMOLEFTQBMNLQ-QIUUJYRFSA-N	O[C@@H]1O[C@H]([C@](O)=O)[C@@H](O)[C@H](O)[C@H]1O	glucuronate	glucuronate	207300-70-7	58552	HMDB0000127	C16245	441478,23677976,94715,65041,444791	Polar
561	400	57	155297	Amino Acid	Glutamate Metabolism	46	NAMED	WHUUTDBJXJRKMK-VKHMYHEASA-N	O=C(O)[C@@H](N)CCC(O)=O	glutamate	glutamate	56-86-0	591	HMDB0000148	C00025,C00217	33032	Pos Early
100001103	400	33487	156024	Amino Acid	Glutamate Metabolism	56	NAMED	ZGEYCCHDTIDZAE-UHFFFAOYSA-N	O=C(CCC(C(O)=O)N)OC	glutamate, gamma-methyl ester	glutamate, gamma-methyl ester	1499-55-4,1499-55-4	66546	HMDB0061715		68662	Pos Early
563	400	53	155293	Amino Acid	Glutamate Metabolism	47	NAMED	ZDXPYRJPNDTMRX-VKHMYHEASA-N	OC([C@@H](N)CCC(N)=O)=O	glutamine	glutamine	56-85-9	5746	HMDB0000641	C00064	5961	Pos Early
100001540	400	46225	157124	Partially Characterized Molecules	Partially Characterized Molecules	6483	NAMED	NPWMTBZSRRLQNJ-UHFFFAOYSA-N	O=C(CCC1N)NC1=O	glutamine_degradant*	glutamine_degradant*	2353-44-8					Pos Early
339	305	396	146390	Lipid	Fatty Acid, Dicarboxylate	1677	NAMED	JFCQEDHGNNZCLN-UHFFFAOYSA-N	OC(CCCC(O)=O)=O	glutarate (C5-DC)	glutarate (C5-DC)	110-94-1	3618533	HMDB0000661	C00489	743,4418048	Polar
100001593	400	44664	157075	Amino Acid	Lysine Metabolism	129	NAMED	NXJAXUYOQLTISD-UHFFFAOYSA-N	[O-]C(CC(C[N+](C)(C)C)OC(CCCC(O)=O)=O)=O	glutarylcarnitine (C5-DC)	glutarylcarnitine (C5-DC)	102636-82-8	21403175	HMDB0013130		71317118	Pos Early
448	400	27727	155840	Amino Acid	Glutathione Metabolism	575	NAMED	YPZRWBKMTBYPTK-BJDJZHNGSA-N	O=C([C@@H](NC(CC[C@@H](C(O)=O)N)=O)CSSC[C@@H](C(NCC(O)=O)=O)NC(CC[C@@H](C(O)=O)N)=O)NCC(O)=O	glutathione, oxidized (GSSG)	glutathione, oxidized (GSSG)	103239-24-3	58835	HMDB0003337	D00031,C00127	65359	Pos Early
496	400	2127	155459	Amino Acid	Glutathione Metabolism	574	NAMED	RWSXRVCMGQZWBV-WDSKDSINSA-N	O=C(N[C@@H](CS)C(NCC(O)=O)=O)CC[C@@H]([C@@](O)=O)N	glutathione, reduced (GSH)	glutathione, reduced (GSH)	70-18-8	111188	HMDB0000125	D00014,C00051	124886	Pos Early
1052	305	1572	146444	Carbohydrate	Glycolysis, Gluconeogenesis, and Pyruvate Metabolism	1260	NAMED	RBNPOMFGQQGHHO-UHFFFAOYSA-N	O=C(O)C(O)CO	glycerate	glycerate	600-19-1	732	HMDB0000139,HMDB0006372	C00258	439194,752	Polar
1254	209	15122	126021	Lipid	Glycerolipid Metabolism	2860	NAMED	PEDCQBHIVMGVHV-UHFFFAOYSA-N	OC(CO)CO	glycerol	glycerol	56-81-5	733	HMDB0000131	C00116	753	Neg
100001029	305	27728	146522	Xenobiotics	Chemical	6189	NAMED	DHCLVCXQIBBOPH-UHFFFAOYSA-N	OCC(OP(O)(O)=O)CO	glycerol 2-phosphate	glycerol 2-phosphate	819-83-0	2431	HMDB0002520	C02979	3611397,2526	Polar
100000258	400	43847	157058	Lipid	Glycerolipid Metabolism	2861	NAMED	AWUCVROLDVIAJX-UHFFFAOYSA-N	O=P(O)(OCC(CO)O)O	glycerol 3-phosphate	glycerol 3-phosphate	29849-82-9	734	HMDB0000126	C0093	754	Pos Early
100001620	305	37455	146982	Lipid	Phospholipid Metabolism	2258	NAMED	JZNWSCPGTDBMEW-UHFFFAOYSA-N	O=P(OCCN)(O)OCC(CO)O	glycerophosphoethanolamine	glycerophosphoethanolamine	33049-08-0	110410	HMDB0000114	C01233	123874	Polar
100001619	305	48857	160476	Lipid	Glycerolipid Metabolism	2866	NAMED	LLCSXHMJULHSJN-UHFFFAOYSA-N	OC(CO)COP(O)(OCC(CO)O)=O	glycerophosphoglycerol	glycerophosphoglycerol		388990	HMDB0240316	C03274	54575349	Polar
100001621	305	47155	148603	Lipid	Phospholipid Metabolism	2260	NAMED	BMVUIWJCUQSHLZ-GFSNQTMESA-N	[H]C(C(O)(C(O)([C@](O)1[H])[H])[H])([C@@](OP(O)(OC[C@@]([H])(CO)O)=O)([C@]1(O)[H])[H])O	glycerophosphoinositol*	glycerophosphoinositol*	16824-65-0				167572	Polar
100000269	400	15990	155613	Lipid	Phospholipid Metabolism	2254	NAMED	SUHOQUVVVLNYQR-MRVPVSSYSA-N	O=P(OCC[N+](C)(C)C)([O-])OC[C@H](O)CO	glycerophosphorylcholine (GPC)	glycerophosphorylcholine (GPC)	28319-77-9	571409	HMDB0000086	C00670	71920	Pos Early
100015666	400	57404	211020	Lipid	Phospholipid Metabolism	2259	NAMED	ZWZWYGMENQVNFU-AKGZTFGVSA-N	OC([C@@H](N)COP(OCC(CO)O)(O)=O)=O	glycerophosphoserine*	glycerophosphoserine*		2339060			3081457	Pos Early
340	400	58	160611	Amino Acid	Glycine, Serine and Threonine Metabolism	1	NAMED	DHMQDGOQFOQNFH-UHFFFAOYSA-N	NCC(O)=O	glycine	glycine	56-40-6	730	HMDB0000123	C00037	750	Pos Early
100021092	209	62887	220738	Xenobiotics	Food Component/Plant	4948	NAMED	WXAIESXRQLSDGI-UHFFFAOYSA-N	COC1=C(O)C=C2C(C(C(C3=CC=C(OS(O)(=O)=O)C=C3)=CO2)=O)=C1	glycitein sulfate (2)	glycitein sulfate (2)						Neg
100015745	402	57453	211107	Lipid	Hexosylceramides (HCER)	3102	NAMED	WYTRSDHGWSSQLK-PCKKJQKNSA-N	OC(/C=C/CCCCCCCC/C=C\CCC)C(COC1C(O)C(O)C(O)C(CO)O1)NC(CCCCCCCCCCCCC/C=C\CCCCCCCC)=O	glycosyl ceramide (d18:2/24:1, d18:1/24:2)*	glycosyl ceramide (d18:2/24:1, d18:1/24:2)*						Pos Late
100009272	402	53013	166346	Lipid	Hexosylceramides (HCER)	3077	NAMED	VJLLLMIZEJJZTE-NNTBDIJYSA-N	[H][C@](O)([C@@](NC(CCCCCCCCCCCCCCC)=O)(CO[C@@H]1O[C@H](CO)[C@@H](O)[C@H](O)[C@H]1O)[H])/C=C/CCCCCCCCCCCCC	glycosyl-N-palmitoyl-sphingosine (d18:1/16:0)	glycosyl-N-palmitoyl-sphingosine (d18:1/16:0)						Pos Late
100001882	402	52234	164199	Lipid	Hexosylceramides (HCER)	3078	NAMED	YMYQEDCYNANIPI-OQRGLTFYSA-N	OC1C(CO)OC(OC[C@H](NC(CCCCCCCCCCCCCCCCC)=O)[C@H](O)/C=C/CCCCCCCCCCCCC)C(O)C1O	glycosyl-N-stearoyl-sphingosine (d18:1/18:0)	glycosyl-N-stearoyl-sphingosine (d18:1/18:0)						Pos Late
100001790	400	36659	156245	Peptide	Dipeptide	834	NAMED	KGVHCTWYMPWEGN-MSZQBOFLSA-N	OC([C@@H](NC(CN)=O)C(C)CC)=O	glycylisoleucine	glycylisoleucine	19461-38-2	19972556	HMDB0028844		259613	Pos Early
100001258	400	34398	156101	Peptide	Dipeptide	835	NAMED	DKEXFJVMVGETOO-LURJTMIESA-N	OC([C@@H](NC(CN)=O)CC(C)C)=O	glycylleucine	glycylleucine	869-19-2	83812	HMDB0000759	C02155	92843	Pos Early
100000487	400	18357	155655	Peptide	Dipeptide	845	NAMED	STKYPAFSDFAEPH-LURJTMIESA-N	CC(C)[C@@H](C(O)=O)NC(CN)=O	glycylvaline	glycylvaline	1963-21-9	2006926	HMDB0028854		2724807	Pos Early
344	400	43802	157048	Amino Acid	Creatine Metabolism	535	NAMED	BPMFZUMJYQTVII-UHFFFAOYSA-N	NC(NCC(O)=O)=N	guanidinoacetate	guanidinoacetate	352-97-6	743	HMDB0000128	C00581	763	Pos Early
172	400	32352	155912	Nucleotide	Purine Metabolism, Guanine containing	4203	NAMED	UYTPUPDQBNUYGX-UHFFFAOYSA-N	NC(N1)=NC2=C(NC=N2)C1=O	guanine	guanine	73-40-5	744	HMDB0000132	C00242	135398634	Pos Early
1099	400	1573	155411	Nucleotide	Purine Metabolism, Guanine containing	4202	NAMED	NYHBQMYGNKIUIF-UUOKFMHZSA-N	O=C1C(N=CN2[C@@]3([H])[C@@](O)([H])[C@@](O)([H])[C@](CO)([H])O3)=C2N=C(N)N1	guanosine	guanosine	118-00-3	6544	HMDB0000133	C00387	6802	Pos Early
100002704	209	39786	141942	Nucleotide	Purine Metabolism, Guanine containing	4198	NAMED	ZDPUTNZENXVHJC-UHFFFAOYSA-N	NC1=NC2=C(C(N1)=O)N=CN2C3OC(C(C3O)OP(O)(O)=O)CO	guanosine 3'-monophosphate (3'-GMP)	guanosine 3'-monophosphate (3'-GMP)	117-68-0	3402			135398727	Neg
346	305	2848	147502	Nucleotide	Purine Metabolism, Guanine containing	4196	NAMED	QGWNDRXFNXRZMB-UHFFFAOYSA-N	NC1=NC2=C(C(N1)=O)N=CN2C3OC(C(C3O)O)COP(O)(OP(O)(O)=O)=O	guanosine 5'-diphosphate (GDP)	guanosine 5'-diphosphate (GDP)	43139-22-6	8630	HMDB0001201	C00035	135398619	Polar
335	209	15903	128165	Carbohydrate	Nucleotide Sugar	1405	NAMED	LQEBEXMHBLQMDB-UHFFFAOYSA-N	OP(OC1C(O)C(O)C(O)C(C)O1)(OP(O)(OCC2OC(N3C=NC4=C3N=C(NC4=O)N)C(C2O)O)=O)=O	guanosine 5'-diphospho-fucose	guanosine 5'-diphospho-fucose	15839-70-0					Neg
347	400	2849	155481	Nucleotide	Purine Metabolism, Guanine containing	4197	NAMED	RQFCJASXJCIDSX-UHFFFAOYSA-N	NC1=NC2=C(C(N1)=O)N=CN2C3OC(C(C3O)O)COP(O)(O)=O	guanosine 5'-monophosphate (5'-GMP)	5'- GMP	5550-12-9	741	HMDB0001397	C00144	6804	Pos Early
345	209	2847	150975	Nucleotide	Purine Metabolism, Guanine containing	4195	NAMED	XKMLYUALXHKNFT-UUOKFMHZSA-N	O=C1NC(N)=NC2=C1N=CN2[C@@]([C@@]([C@@]3(O)[H])(O)[H])(O[C@](COP(OP(OP(O)(O)=O)(O)=O)(O)=O)3[H])[H]	guanosine 5'-triphosphate	guanosine 5'-triphosphate	373-49-9,36051-31-7	6569	HMDB0001273	C00044	135398633	Neg
100001586	305	46957	148205	Cofactors and Vitamins	Ascorbate and Aldarate Metabolism	4378	NAMED	RGHNJXZEOKUKBD-NRXMZTRTSA-N	OC([C@H](O)[C@H](O)[C@H](O)[C@@H](O)CO)=O	gulonate*	gulonate*	20246-53-1	7969943	HMDB0003290	C00800	152304	Polar
100015797	209	57658	212715	Lipid	Long Chain Polyunsaturated Fatty Acid (n3 and n6)	1579	NAMED	OQOCQFSPEWCSDO-JLNKQSITSA-N	OC(CCCC/C=C\C/C=C\C/C=C\C/C=C\C/C=C\CC)=O	heneicosapentaenoate (21:5n3)	heneicosapentaenoate (21:5n3)	24257-10-1	10171040			11998573	Neg
100020759	209	62443	219671	Lipid	Fatty Acid, Amide	1753	NAMED	LRWMJNLNUONCQA-FPLPWBNLSA-N	O=C(N)CCCCCCCC/C=C\CCCCCC	heptadecenamide (17:1)*	heptadecenamide (17:1)*					71343948	Neg
925	209	1644	125738	Lipid	Medium Chain Fatty Acid	1508	NAMED	MNWFXJYAOYHMED-UHFFFAOYSA-N	CCCCCCC(O)=O	heptanoate (7:0)	heptanoate (7:0)	111-14-8	7803	HMDB0000666	C17714	8094	Neg
100009394	209	57652	212703	Lipid	Long Chain Polyunsaturated Fatty Acid (n3 and n6)	1584	NAMED	WPJGPAAPSBVXNU-HZJYTTRNSA-N	CCCCC/C=C\C/C=C\CCCCCC(O)=O	hexadecadienoate (16:2n6)	hexadecadienoate (16:2n6)	28290-73-5	13628094	HMDB0000477		13932172	Neg
100001614	209	35678	128277	Lipid	Fatty Acid, Dicarboxylate	1713	NAMED	QQHJDPROMQRDLA-UHFFFAOYSA-N	O=C(O)CCCCCCCCCCCCCCC(O)=O	hexadecanedioate (C16-DC)	hexadecanedioate (C16)	505-54-4	10027	HMDB0000672	C19615	10459	Neg
100019975	209	61862	218579	Lipid	Fatty Acid, Dicarboxylate	1714	NAMED	IWTMSCUHCJHPPR-ACCUITESSA-N	O=C(O)CCCCCCCCCCCC/C=C/C(O)=O	hexadecenedioate (C16:1-DC)*	hexadecenedioate (C16:1-DC)*						Neg
100000781	400	32328	155906	Lipid	Fatty Acid Metabolism (Acyl Carnitine, Medium Chain)	1862	NAMED	VVPRQWTYSNDTEA-UHFFFAOYSA-N	O=C(CCCCC)OC(CC([O-])=O)C[N+](C)(C)C	hexanoylcarnitine (C6)	hexanoylcarnitine (C6)	6920-35-0	4932273	HMDB0000756		6426853	Pos Early
100001527	209	35436	128227	Lipid	Fatty Acid Metabolism (Acyl Glycine)	1823	NAMED	UPCKIPHSXMXJOX-UHFFFAOYSA-N	O=C(O)CNC(CCCCC)=O	hexanoylglycine	hexanoylglycine (C6)	24003-67-6	89859	HMDB0000701		99463	Neg
100000014	209	15753	124647	Xenobiotics	Benzoate Metabolism	4483	NAMED	QIAFMBKCNZACKA-UHFFFAOYSA-N	O=C(C1=CC=CC=C1)NCC(O)=O	hippurate	hippurate	495-69-2	451	HMDB0000714	C01586	464	Neg
354	400	1574	155412	Amino Acid	Histidine Metabolism	90	NAMED	NTYJJOPFIAHURM-UHFFFAOYSA-N	NCCC1=CNC=N1	histamine	histamine	51-45-6	753	HMDB0000870	C00388	774	Pos Early
355	209	59	123153	Amino Acid	Histidine Metabolism	72	NAMED	HNDVDQJCIGZPNO-UHFFFAOYSA-N	NC(C(O)=O)CC1=CN=CN1	histidine	histidine	5934-29-2	752	HMDB0000177	C00135	6274	Neg
100004059	400	62278	219251	Xenobiotics	Food Component/Plant	4953	NAMED	GPPYTCRVKHULJH-UHFFFAOYSA-N	C[N+](C)(C(C([O-])=O)CC1=CN=CN1)C	histidine betaine (hercynine)*	histidine betaine (hercynine)*	534-30-5	2340795	HMDB0029422		3083620	Pos Early
100000961	400	22137	155792	Amino Acid	Urea cycle; Arginine and Proline Metabolism	500	NAMED	QUOGESRFPZDMMT-YFKPBYRVSA-N	N[C@H](C(O)=O)CCCCNC(N)=N	homoarginine	homoarginine	156-86-5	8732	HMDB0000670	C01924	9085	Pos Early
100000963	400	22138	155793	Amino Acid	Urea cycle; Arginine and Proline Metabolism	501	NAMED	XIGSAGMEBXLVJJ-YFKPBYRVSA-N	N[C@H](C(O)=O)CCCCNC(N)=O	homocitrulline	homocitrulline	1190-49-4	58582	HMDB0000679	C02427	65072	Pos Early
311	400	15128	155533	Amino Acid	Methionine, Cysteine, SAM and Taurine Metabolism	456	NAMED	FFFHZYDWPBMWHY-UHFFFAOYSA-N	O=C(C(CCS)N)O	homocysteine	homocysteine	454-29-5	757	HMDB0000742	C00155	778	Pos Early
100000458	305	18351	146502	Amino Acid	Glycine, Serine and Threonine Metabolism	22	NAMED	UKAUYVFTDYCKQA-VKHMYHEASA-N	O=C(O)[C@@H](N)CCO	homoserine	homoserine	672-15-1	12126	HMDB0000719	C00263	12647	Polar
100000262	400	15696	155577	Amino Acid	Glycine, Serine and Threonine Metabolism	24	NAMED	QJPWUUJVYOJNMH-VKHMYHEASA-N	N[C@@H](CCO1)C1=O	homoserine lactone	homoserine lactone	2185-02-6	393441		C19777	445963	Pos Early
100001550	400	33009	155996	Xenobiotics	Food Component/Plant	4955	NAMED	XULZWQRXYTVUTE-ZETCQYMHSA-N	C[N+]1(C)[C@@H](CCCC1)[C@]([O-])=O	homostachydrine*	homostachydrine*	1195-94-4	390180	HMDB0033433	C08283	441447	Pos Early
100020205	400	62060	218876	Amino Acid	Alanine and Aspartate Metabolism	43	NAMED	ZBYVTTSIVDYQSO-REOHCLBHSA-N	O=C(O)[C@@H](N)CC(NO)=O	hydroxyasparagine**	hydroxyasparagine**		88149	HMDB32332	C20631	15991574	Pos Early
100021123	400	62959	220848	Amino Acid	Lysine Metabolism	119	NAMED	ZRJHLGYVUCPZNH-MQWKRIRWSA-N	[O-]C([C@@H](N)C(O)CCC[N+](C)(C)C)=O	hydroxy-N6,N6,N6-trimethyllysine*	hydroxy-N6,N6,N6-trimethyllysine*						Pos Early
100021000	402	62851	220620	Lipid	Sphingomyelins	3124	NAMED	FAVAZPKFPKOYCT-VTAPXIELSA-N	CCCCCCCCCCCCCCC(O)C(N[C@@H](COP([O-])(OCC[N+](C)(C)C)=O)[C@@H](/C=C/CCCCCCCCCCCCC)O)=O	hydroxypalmitoyl sphingomyelin (d18:1/16:0(OH))**	hydroxypalmitoyl sphingomyelin (d18:1/16:0(OH))**						Pos Late
358	305	590	146416	Amino Acid	Methionine, Cysteine, SAM and Taurine Metabolism	476	NAMED	VVIUBCNYACGLLV-UHFFFAOYSA-N	NCCS(O)=O	hypotaurine	hypotaurine	300-84-5	96959	HMDB0000965	C00519	107812	Polar
171	209	3127	124615	Nucleotide	Purine Metabolism, (Hypo)Xanthine/Inosine containing	4140	NAMED	FDGQSTZJBFJUBT-UHFFFAOYSA-N	O=C1C(N=CN2)=C2N=CN1	hypoxanthine	hypoxanthine	68-94-0	768	HMDB0000157	C00262	790,135398638	Neg
100000263	400	15716	155583	Amino Acid	Histidine Metabolism	85	NAMED	ACZFBYCNAVEFLC-UHFFFAOYSA-N	OC(C(O)=O)CC1=CN=CN1	imidazole lactate	imidazole lactate	14403-45-3	389128	HMDB0002320	C05568	793	Pos Early
100003434	400	40730	156802	Amino Acid	Histidine Metabolism	82	NAMED	ZCKYOWGFRHAZIQ-UHFFFAOYSA-N	OC(CCC1=CN=CN1)=O	imidazole propionate	imidazole propionate	1074-59-5	63798	HMDB0002271		70630	Pos Early
100001034	209	27513	126866	Amino Acid	Tryptophan Metabolism	304	NAMED	SEOVTRFCIGRIMH-UHFFFAOYSA-N	OC(CC1=CNC2=C1C=CC=C2)=O	indoleacetate	indoleacetate	87-51-4,6505-45-9	780	HMDB0000197	C00954	802	Neg
100006730	209	54730	207583	Amino Acid	Tryptophan Metabolism	323	NAMED	YDXXLJMIHMIOIF-UHFFFAOYSA-N	O=C(NCC(O)=O)CC1=CNC2=CC=CC=C21	indoleacetylglycine	indoleacetylglycine	13113-08-1	393944			446640	Neg
100000463	400	18349	155652	Amino Acid	Tryptophan Metabolism	303	NAMED	XGILAAMKEQUXLS-UHFFFAOYSA-N	OC(C(O)=O)CC1=CNC2=C1C=CC=C2	indolelactate	indolelactate	832-97-3	83867	HMDB0000671	C02043	92904	Pos Early
100001083	209	32405	125818	Amino Acid	Tryptophan Metabolism	310	NAMED	GOLXRNDWAUTYKT-UHFFFAOYSA-N	OC(CCC1=CNC2=C1C=CC=C2)=O	indolepropionate	indolepropionate	830-96-6	3613	HMDB0002302		3744	Neg
100010863	209	54917	208304	Amino Acid	Tryptophan Metabolism	311	NAMED	WPZHLFMFBBIAFZ-UHFFFAOYSA-N	O=C(NCC(O)=O)CCC1=CNC2=C1C=CC=C2	indolepropionylglycine	indolepropionylglycine		5990843			129691959	Neg
100008931	209	52749	166419	Amino Acid	Tryptophan Metabolism	328	NAMED	KUYNOZVWCFXSNE-BYNIDDHOSA-N	O[C@H]([C@@H](O)[C@@H]1O)[C@@H](O[C@@H]1C(O)=O)OC2=CNC3=C2C=CC=C3	indoxyl glucuronide	indoxyl glucuronide	35804-66-1	2015556	HMDB0010319		2733785	Neg
361	209	1123	123191	Nucleotide	Purine Metabolism, (Hypo)Xanthine/Inosine containing	4139	NAMED	UGQMRVRMYYASKQ-KQYNXXCUSA-N	O[C@H]1[C@H](N2C(N=CN=C3O)=C3N=C2)O[C@H](CO)[C@H]1O	inosine	inosine	58-63-9	21241953	HMDB0000195	C00294	6021	Neg
362	305	2133	146454	Nucleotide	Purine Metabolism, (Hypo)Xanthine/Inosine containing	4138	NAMED	GRSZFWQUAKGDAV-UHFFFAOYSA-N	OC1C(C(N2C=NC3=C2N=CNC3=O)OC1COP(O)(O)=O)O	inosine 5'-monophosphate (IMP)	inosine 5'-monophosphate (IMP)	4691-65-0	5482599	HMDB0000175	C00130	8582	Polar
100001055	400	33441	156017	Amino Acid	Leucine, Isoleucine and Valine Metabolism	431	NAMED	LRCNOZRCYBNMEP-VIFPVBQESA-N	CC(C)C(O[C@@H](CC([O-])=O)C[N+](C)(C)C)=O	isobutyrylcarnitine (C4)	isobutyrylcarnitine (C4)	25518-49-4		HMDB0000736		168379	Pos Early
1206	305	12110	147725	Energy	TCA Cycle	1461	NAMED	ODBLHEXUDAPZAU-OKKQSCSOSA-N	OC(C[C@@H]([C@H](O)C(O)=O)[C@@](O)=O)=O	isocitrate	isocitrate	20226-99-7	1161	HMDB0001874	C00451	5318532	Polar
100009239	305	54724	207379	Energy	TCA Cycle	1462	NAMED	UKZDIMBDWHZXOK-UHFFFAOYSA-N	OC(C(C1)C(C(O)=O)OC1=O)=O	isocitric lactone	isocitric lactone	4702-32-3	88729			98259	Polar
376	400	1125	155350	Amino Acid	Leucine, Isoleucine and Valine Metabolism	390	NAMED	AGPKZVBTJJNPAG-UHFFFAOYSA-N	NC(C(O)=O)C(C)CC	isoleucine	isoleucine	73-32-5	769	HMDB0000172	C06418,C00407,C16424	6306	Pos Early
100003169	209	40008	141960	Peptide	Dipeptide	869	NAMED	UCGDDTHMMVWVMV-UHFFFAOYSA-N	O=C(C(C(CC)C)N)NCC(O)=O	isoleucylglycine	isoleucylglycine	868-28-0	303621	HMDB0028907		342532	Neg
100021262	400	63051	221644	Peptide	Dipeptide Derivative	668	NAMED	IFZSZULHIWFRSB-UHFFFAOYSA-N	NC(C(C)CC)C(N1C(C(O)=O)CC(O)C1)=O	isoleucylhydroxyproline*	isoleucylhydroxyproline*		35032815	HMDB0028908		61158802	Pos Early
100000708	209	44656	126996	Amino Acid	Leucine, Isoleucine and Valine Metabolism	356	NAMED	GWYFCOCPABKNJV-UHFFFAOYSA-N	CC(C)CC(O)=O	isovalerate (i5:0)	isovalerate (C5)	503-74-2	10001	HMDB0000718	C08262	10430	Neg
100001393	400	34407	156109	Amino Acid	Leucine, Isoleucine and Valine Metabolism	359	NAMED	IGQBPDJNUXPEMT-UHFFFAOYSA-N	[O-]C(CC(C[N+](C)(C)C)OC(CC(C)C)=O)=O	isovalerylcarnitine (C5)	isovalerylcarnitine (C5)	31023-24-2	4932271	HMDB0000688	C20826	169235	Pos Early
100000455	305	18373	147757	Energy	TCA Cycle	1473	NAMED	LVHBHZANLOWSRM-UHFFFAOYSA-N	C=C(C(O)=O)CC(O)=O	itaconate	itaconate	97-65-4	789	HMDB0002092	C00490	811	Polar
98	209	1417	124553	Amino Acid	Tryptophan Metabolism	277	NAMED	HCZHHEIFKROPDY-UHFFFAOYSA-N	OC1=C(C=CC=C2)C2=NC(C(O)=O)=C1	kynurenate	kynurenate	492-27-3	3712	HMDB0000715	C01717	3845	Neg
100000265	400	15140	155539	Amino Acid	Tryptophan Metabolism	272	NAMED	YGPSJZOEDVAXAB-QMMMGPOBSA-N	N[C@H](C(O)=O)CC(C1=CC=CC=C1N)=O	kynurenine	kynurenine	2922-83-0	141580	HMDB0000684	C00328	161166	Pos Early
482	305	527	146396	Carbohydrate	Glycolysis, Gluconeogenesis, and Pyruvate Metabolism	1257	NAMED	JVTAAEKCZFNVCJ-UHFFFAOYSA-N	CC(O)C(O)=O	lactate	lactate	79-33-4	592	HMDB0000190	C00186	612	Polar
100009030	402	53010	166340	Lipid	Lactosylceramides (LCER)	3107	NAMED	HLIJNIKSBCIDGO-QKLMXXKVSA-N	O=C(CCCCCCCCCCCCCCC)N[C@@]([C@]([H])(O)/C=C/CCCCCCCCCCCCC)([H])CO[C@H](O1)[C@H](O)[C@@H](O)[C@@H]([C@H]1CO)O[C@H](O2)[C@H](O)[C@@H](O)[C@H]([C@H]2CO)O	lactosyl-N-palmitoyl-sphingosine (d18:1/16:0)	lactosyl-N-palmitoyl-sphingosine (d18:1/16:0)	4201-62-1		HMDB0006750		53477895	Pos Late
181	209	1645	125740	Lipid	Medium Chain Fatty Acid	1520	NAMED	POULHZVOKOAJMA-UHFFFAOYSA-N	O=C(O)CCCCCCCCCCC	laurate (12:0)	laurate (12:0)	143-07-7	3756	HMDB0000638	C02679	3893	Neg
100004287	209	43446	164743	Xenobiotics	Chemical	6118	NAMED	MOTZDAYCYVMXPC-UHFFFAOYSA-N	CCCCCCCCCCCCOS(O)(=O)=O	lauryl sulfate	lauryl sulfate	151-21-3	8448		D01045	8778	Neg
100001392	402	34534	158670	Lipid	Fatty Acid Metabolism (Acyl Carnitine, Medium Chain)	1879	NAMED	FUJLYHJROOYKRA-UHFFFAOYSA-N	[O-]C(CC(C[N+](C)(C)C)OC(CCCCCCCCCCC)=O)=O	laurylcarnitine (C12)	laurylcarnitine (C12)	25518-54-1	8602997	HMDB000225		168381	Pos Late
397	400	60	155300	Amino Acid	Leucine, Isoleucine and Valine Metabolism	337	NAMED	ROHFNLRQFUQHCH-YFKPBYRVSA-N	O=C([C@H](CC(C)C)N)O	leucine	leucine	61-90-5		HMDB0000687	C00123	6106	Pos Early
100003183	400	48189	157731	Peptide	Dipeptide	1063	NAMED	JYOAXOMPIXKMKK-UHFFFAOYSA-N	O=C(C(CC(C)C)N)NC(CCC(N)=O)C(O)=O	leucylglutamine*	leucylglutamine*		3511125	HMDB0028927		4305457	Pos Early
100003185	400	40045	156684	Peptide	Dipeptide	888	NAMED	LESXFEZIFXFIQR-UHFFFAOYSA-N	O=C(C(CC(C)C)N)NCC(O)=O	leucylglycine	leucylglycine	686-50-0	71402	HMDB0028929		79070	Pos Early
100021261	400	63052	221645	Peptide	Dipeptide Derivative	669	NAMED	JCCZCUUYYHWRGX-UHFFFAOYSA-N	NC(CC(C)C)C(N1C(C(O)=O)CC(O)C1)=O	leucylhydroxyproline*	leucylhydroxyproline*		20170035	HMDB0028930		20847829	Pos Early
100006298	402	57330	210828	Lipid	Sphingomyelins	3128	NAMED	QEDPUVGSSDPBMD-XTAIVQBESA-N	CCCCCCCCCCCCC/C=C/[C@@H](O)[C@@H](NC(CCCCCCCCCCCCCCCCCCCCCCC)=O)COP([O-])(OCC[N+](C)(C)C)=O	lignoceroyl sphingomyelin (d18:1/24:0)	lignoceroyl sphingomyelin (d18:1/24:0)	60037-60-7	24846875	HMDB0011697			Pos Late
1492	402	32455	158504	Lipid	Fatty Acid, Amide	1756	NAMED	SFIHQZFZMWZOJV-HZJYTTRNSA-N	CCCCC\C=C/C\C=C/CCCCCCCC(N)=O	linoleamide (18:2n6)	linoleamide (18:2n6)	3999-01-7	4940587	HMDB0062656		6435901	Pos Late
180	209	1105	125969	Lipid	Long Chain Polyunsaturated Fatty Acid (n3 and n6)	1585	NAMED	OYHQOLUKZRVURQ-HZJYTTRNSA-N	OC(CCCCCCC/C=C\C/C=C\CCCCC)=O	linoleate (18:2n6)	linoleate (18:2n6)	60-33-3	4444105	HMDB0006270,HMDB0000673	C01595	5280450	Neg
100020760	402	62441	219660	Lipid	Fatty Acid, Amide	1757	NAMED	NHUOWASJBBPFMB-PDBXOOCHSA-N	O=C(N)CCCCCCC/C=C\C/C=C\C/C=C\CC	linolenamide (18:3)*	linolenamide (18:3)*			HMDB0062656		6435901	Pos Late
100001337	209	34035	143703	Lipid	Long Chain Polyunsaturated Fatty Acid (n3 and n6)	1587	NAMED	DTOSIQBPPRVQHS-PDBXOOCHSA-N	O=C(O)CCCCCCC/C=C\C/C=C\C/C=C\CC	linolenate [alpha or gamma; (18:3n3 or 6)]	linolenate (18:3n3 or 3n6)		4444437	HMDB0003073,HMDB0001388	C06426,C06427	5280933,5280934	Neg
100015831	402	57511	211212	Lipid	Fatty Acid Metabolism (Acyl Carnitine, Polyunsaturated)	1910	NAMED	WJCRATGUUISKDG-QNEBEIHSSA-N	O=C(OC(C[N+](C)(C)C)CC([O-])=O)CCCCCCC/C=C\C/C=C\C/C=C\CC	linolenoylcarnitine (C18:3)*	linolenoylcarnitine (C18:3)*						Pos Late
100006726	209	52608	166573	Lipid	Endocannabinoid	2200	NAMED	KQXDGUVSAAQARU-HZJYTTRNSA-N	CCCCC/C=C\C/C=C\CCCCCCCC(NCCO)=O	linoleoyl ethanolamide	linoleoyl ethanolamide	68171-52-8	4446566	HMDB0012252		5283446	Neg
100003151	402	46223	159669	Lipid	Fatty Acid Metabolism (Acyl Carnitine, Polyunsaturated)	1909	NAMED	MJLXQSQYKZWZCB-DQFWFXSYSA-N	[O-]C(C[C@H](C[N+](C)(C)C)OC(CCCCCCC/C=C\C/C=C\CCCCC)=O)=O	linoleoylcarnitine (C18:2)*	linoleoylcarnitine (C18:2)*	36816-10-1	4952667	HMDB0006469		6450015	Pos Late
100015760	402	57463	211119	Lipid	Fatty Acid Metabolism (Acyl Choline)	1966	NAMED	GVYIAXNFCSAJSK-OKLKQMLOSA-N	C[N+](C)(C)C[CH-]OC(CCCCCCC/C=C/C/C=C/CCCCC)=O	linoleoylcholine*	linoleoylcholine*			HMDB0013213		53481656	Pos Late
405	209	1483	125730	Lipid	Secondary Bile Acid Metabolism	3514	NAMED	SMEROWZSTRWXGI-UHFFFAOYSA-N	O=C(CCC(C(CCC1C2CCC3CC4O)C1(CCC2C3(CC4)C)C)C)O	lithocholate	lithocholate	434-13-9	9519	HMDB0000761	C03990	9903	Neg
407	400	1301	155354	Amino Acid	Lysine Metabolism	107	NAMED	KDXKERNSBIXSRK-UHFFFAOYSA-N	NC(C(O)=O)CCCCN	lysine	lysine	56-87-1	5747	HMDB0003405	C00739,C00047	5962	Pos Early
100003556	400	42006	179241	Peptide	Dipeptide	901	NAMED	QOOWRKBDDXQRHC-UHFFFAOYSA-N	O=C(C(CCCCN)N)NC(C)C(O)=O	lysylalanine	lysylalanine	17043-71-9	3319994	HMDB0028944		4106167	Pos Early
100019968	305	61858	218556	Carbohydrate	Pentose Metabolism	1307	NAMED	QXKAIJAYHKCRRA-PZGQECOJSA-N	OC[C@H](O)[C@@H](O)[C@@H](O)C(O)=O	lyxonate	lyxonate			HMDB0060255			Polar
409	305	1303	145720	Energy	TCA Cycle	1469	NAMED	BJEPYKJPYRNKOW-UHFFFAOYSA-N	OC(C(O)=O)CC(O)=O	malate	malate	6915-15-7	510	HMDB0031518,HMDB0000156,HMDB0000744	C00149,C00711,C00497	525	Polar
818	305	15872	147518	Lipid	Fatty Acid Synthesis	1490	NAMED	OFOBLEOULBTSOW-UHFFFAOYSA-N	O=C(O)CC(O)=O	malonate	malonate	26522-22-85-0,141-82-2	844	HMDB0000691	C00383	867	Polar
100001526	400	37059	156288	Lipid	Fatty Acid Synthesis	1489	NAMED	ZGNBLKBZJBJFDG-UHFFFAOYSA-N	O=C(CC(O)=O)OC(CC([O-])=O)C[N+](C)(C)C	malonylcarnitine	malonylcarnitine	853728-01-5	21403153	HMDB0002095		22833583	Pos Early
100001448	209	35170	128215	Carbohydrate	Glycogen Metabolism	1309	NAMED	OCIBBXPLUVYKCH-QXVNYKTNSA-N	O[C@H]([C@H]([C@@H]1O[C@@H]2[C@@H]([C@@H](O)[C@@H]([C@H](O2)CO)O[C@@H]3[C@@H]([C@@H](O)[C@@H]([C@H](O3)CO)O[C@H]([C@@H]([C@H]4O)O)O[C@@H]([C@H]4O)CO)O)O)O)[C@H](O[C@@H]1CO)O[C@H]5[C@@H]([C@@H](O)[C@H](O[C@@H]5CO)O[C@H]6[C@@H]([C@@H](O)[C@H](O[C@@H]6CO)O)O)O	maltohexaose	maltohexaose	34620-77-4	4450599	HMDB0012253	C01936,G00755	439606	Neg
100001447	209	35163	128213	Carbohydrate	Glycogen Metabolism	1311	NAMED	FTNIPWXXIGNQQF-UHFFFAOYSA-N	OC(C(CO)OC(OC(C(O)C(O)C(OC(C(O)C(O)C(OC(C(CO)OC(OC(C(O)C(O)C(O)O1)C1CO)C2O)C2O)O3)C3CO)O4)C4CO)C5O)C5O	maltopentaose	maltopentaose	34620-76-3	2941513	HMDB0012254	C06218	13489094	Neg
913	305	15586	146486	Carbohydrate	Glycogen Metabolism	1317	NAMED	GUBGYTABKSRVRQ-ASMJPISFSA-N	O[C@@H]1[C@H]([C@H](O[C@@H]([C@H]1O)CO)O[C@H]2[C@@H]([C@H]([C@H](O[C@@H]2CO)O)O)O)O	maltose	maltose	6363-53-7	388469	HMDB0000163	C00208	10991489	Polar
100000275	305	15910	147520	Carbohydrate	Glycogen Metabolism	1312	NAMED	LUEWUZLMQUOBSB-ZLBHSGTGSA-N	O[C@H]1[C@H](O)[C@@H](CO)O[C@H](O[C@H]2[C@H](O)[C@@H](O)[C@@H](O[C@@H]3[C@@H](CO)O[C@H](O[C@@H]4[C@@H](CO)O[C@H](O)[C@H](O)[C@H]4O)[C@H](O)[C@H]3O)O[C@@H]2CO)[C@@H]1O	maltotetraose	maltotetraose	34612-38-9	393830	HMDB0001296	C02052	439639	Polar
100000276	305	44688	147873	Carbohydrate	Glycogen Metabolism	1314	NAMED	FYGDTMLNYKFZSV-DZOUCCHMSA-N	O[C@H]1[C@H](O)[C@@H](CO)O[C@H](O[C@@H]2[C@@H](CO)O[C@H](O[C@@H]3[C@@H](CO)OC(O)[C@H](O)[C@H]3O)[C@H](O)[C@H]2O)[C@@H]1O	maltotriose	maltotriose	1109-28-0	388669	HMDB0001262	C01835	439586	Polar
100001740	305	46142	146560	Carbohydrate	Fructose, Mannose and Galactose Metabolism	1369	NAMED	FBPFZTCFMRRESA-UHFFFAOYSA-N	OCC(O)C(O)C(O)C(O)CO	mannitol/sorbitol	mannitol/sorbitol		440	HMDB0000247,HMDB0000765	C00392,C00794	5780,6251	Polar
100003695	305	62864	220652	Xenobiotics	Food Component/Plant	4981	NAMED	RGHNJXZEOKUKBD-MBMOQRBOSA-N	O=C([C@H]([C@H]([C@@H]([C@@H](CO)O)O)O)O)O	mannonate*	mannonate*	642-99-9	2496757			3246006	Polar
803	305	48153	152039	Carbohydrate	Fructose, Mannose and Galactose Metabolism	1370	NAMED	WQZGKKKJIJFFOK-DXQLJALPSA-N	O[C@@H]1C(CO)O[C@@H](O)[C@@H](O)[C@H]1O	mannose	mannose	3458-28-4	141983	HMDB0000169	C00159,C02209,C00936	82308,439680,185698,18950	Polar
294	305	1469	146438	Carbohydrate	Fructose, Mannose and Galactose Metabolism	1371	NAMED	NBSCHQHZLSJFNQ-CGDLOXFJSA-N	OP(OC[C@@H]1OC(O)[C@H](O)[C@H](O)[C@@H]1O)(O)=O	mannose 6-phosphate	mannose 6-phosphate	104872-94-8,70442-25-0	19969422	HMDB0001078	C00275	439198	Polar
891	209	1121	125718	Lipid	Long Chain Saturated Fatty Acid	1530	NAMED	KEMQGTRYUADPNZ-UHFFFAOYSA-N	O=C(O)CCCCCCCCCCCCCCCC	margarate (17:0)	margarate (17:0)	506-12-7	10033	HMDB0002259		10465	Neg
100004054	402	57512	211213	Lipid	Fatty Acid Metabolism (Acyl Carnitine, Long Chain Saturated)	1883	NAMED	DWSFAVOTORHAAL-UHFFFAOYSA-N	[O-]C(CC(C[N+](C)(C)C)OC(CCCCCCCCCCCCCCCC)=O)=O	margaroylcarnitine (C17)*	margaroylcarnitine (C17)*	106182-29-0	35015987	HMDB0006210		53477803	Pos Late
100001472	209	35174	126980	Lipid	Long Chain Polyunsaturated Fatty Acid (n3 and n6)	1597	NAMED	UNSRRHDPHVZAHH-YOILPLPUSA-N	O=C(O)CCC\C=C/C/C=C\C/C=C\CCCCCCCC	mead acid (20:3n9)	mead acid (20:3n9)	20590-32-3	4471956	HMDB0010378		5312531	Neg
100000446	305	18493	147528	Energy	TCA Cycle	1479	NAMED	HNEGQIOMVPPMNR-NSCUHMNNSA-N	C/C(C(O)=O)=C\C(O)=O	mesaconate (methylfumarate)	mesaconate (methylfumarate)	498-24-8	10289044	HMDB0000749	C01732	638129	Polar
415	400	1302	155355	Amino Acid	Methionine, Cysteine, SAM and Taurine Metabolism	440	NAMED	FFEARJCKVFRZRR-UHFFFAOYSA-N	CSCCC(N)C(O)=O	methionine	methionine	63-68-3	5907	HMDB0000696	C00073	6137	Pos Early
100004635	400	44878	157087	Amino Acid	Methionine, Cysteine, SAM and Taurine Metabolism	445	NAMED	UCUNFLYVYCGDHP-UHFFFAOYSA-N	O=S(C)(CCC(N)C(O)=O)=O	methionine sulfone	methionine sulfone	820-10-0	63154	HMDB0062174		69961	Pos Early
100000039	400	18374	155665	Amino Acid	Methionine, Cysteine, SAM and Taurine Metabolism	446	NAMED	QEFRNWWLZKMPFJ-YGVKFDHGSA-N	O=C(O)[C@@H](N)CCS(C)=O	methionine sulfoxide	methionine sulfoxide	3226-65-1	139840	HMDB0002005	C02989	158980	Pos Early
100005864	209	46144	144231	Xenobiotics	Food Component/Plant	5113	NAMED	HOVAGTYPODGVJG-ZFYZTMLRSA-N	O[C@H]1[C@@H]([C@H]([C@H](O[C@@H]1CO)OC)O)O	methyl glucopyranoside (alpha + beta)	methyl glucopyranoside (alpha + beta)			HMDB0029965		445238,3036743,2108	Neg
418	305	1496	145730	Lipid	Fatty Acid Metabolism (also BCAA Metabolism)	1792	NAMED	ZIYVHBGGAOATLY-UHFFFAOYSA-N	O=C(C(C(O)=O)C)O	methylmalonate (MMA)	methylmalonate (MMA)	516-05-2	473	HMDB0000202	C02170	487	Polar
100001805	400	37070	156293	Nucleotide	Purine and Pyrimidine Metabolism	4304	NAMED	CAAULPUQFIIOTL-UHFFFAOYSA-N	O=P(O)(O)OC	methylphosphate	methylphosphate	7023-27-0	12578	HMDB61711		13130	Pos Early
2051	305	15745	146490	Amino Acid	Leucine, Isoleucine and Valine Metabolism	415	NAMED	WXUAQHNMJWJLTG-UHFFFAOYSA-N	CC(C(O)=O)CC(O)=O	methylsuccinate	methylsuccinate	498-21-5	9922	HMDB0001844		10349	Polar
363	305	1124	145716	Lipid	Inositol Metabolism	2219	NAMED	CDAISMWEOUEBRE-GPIVLXJGSA-N	O[C@@H]1[C@@H](O)[C@H](O)[C@H](O)[C@H](O)[C@H]1O	myo-inositol	myo-inositol	87-89-8	10239179	HMDB0000211	C00137	892	Polar
519	209	1365	125728	Lipid	Long Chain Saturated Fatty Acid	1525	NAMED	TUNFSRHWOTWDNC-UHFFFAOYSA-N	OC(CCCCCCCCCCCCC)=O	myristate (14:0)	myristate (14:0)	544-63-8	10539	HMDB0000806	C06424	11005	Neg
100001198	209	32418	125828	Lipid	Long Chain Monounsaturated Fatty Acid	1544	NAMED	YWWVWXASSLXJHU-WAYWQWQTSA-N	O=C(CCCCCCC/C=C\CCCC)O	myristoleate (14:1n5)	myristoleate (14:1n5)	544-64-9	4444564	HMDB0002000	C08322	5281119	Neg
100006051	402	48182	160274	Lipid	Fatty Acid Metabolism (Acyl Carnitine, Monounsaturated)	1902	NAMED	ABVVZYXTZLEOHP-OLHLWXQYSA-N	O=C(CCCCCCC/C=C\CCCC)O[C@H](CC([O-])=O)C[N+](C)(C)C	myristoleoylcarnitine (C14:1)*	myristoleoylcarnitine (C14:1)*	889848-55-9	34999520	HMDB0240588		129691961	Pos Late
100001270	402	33952	158596	Lipid	Fatty Acid Metabolism (Acyl Carnitine, Long Chain Saturated)	1880	NAMED	PSHXNVGSVNEJBD-UHFFFAOYSA-N	O=C(CCCCCCCCCCCCC)OC(CC([O-])=O)C[N+](C)(C)C	myristoylcarnitine (C14)	myristoylcarnitine (C14)	18822-89-4	4932274	HMDB0005066		6426854	Pos Late
187	400	57689	213105	Amino Acid	Polyamine Metabolism	554	NAMED	MQTAVJHICJWXBR-UHFFFAOYSA-N	CC(NCCCNCCCCN)=O	N('1)-acetylspermidine	N('1)-acetylspermidine	14278-49-0	482	HMDB0001276	C00612	496	Pos Early
100015962	400	57687	213101	Amino Acid	Lysine Metabolism	140	NAMED	CDLVFVFTRQPQFU-UHFFFAOYSA-N	C[N+](C)(C)CCCCC([O-])=O	N,N,N-trimethyl-5-aminovalerate	N,N,N-trimethyl-5-aminovalerate		34236878			14274897	Pos Early
100020217	400	62947	220818	Amino Acid	Urea cycle; Arginine and Proline Metabolism	526	NAMED	KXONJPJIFNGMCN-UHFFFAOYSA-N	O=C(C([N+](C)(C)C)C)N1CCCC1C([O-])=O	N,N,N-trimethyl-alanylproline betaine (TMAP)	N,N,N-trimethyl-alanylproline betaine (TMAP)			HMDB0240365			Pos Early
100020371	400	63151	221884	Amino Acid	Alanine and Aspartate Metabolism	33	NAMED	QCYOIFVBYZNUNW-BYPYZUCNSA-N	C[C@@](C(O)=O)(N(C)C)[H]	N,N-dimethylalanine	N,N-dimethylalanine	2812-31-9	4589713			5488191	Pos Early
100022041	400	64571	238237	Peptide	Modified Peptides	1236	NAMED	VOWFCBSRZKGKTF-UHFFFAOYSA-N	O=C(N1CCCC1C([O-])=O)C2CCC[N+]2(C)C	N,N-dimethyl-pro-pro	N,N-dimethyl-pro-pro						Pos Early
100002132	400	52987	166226	Amino Acid	Polyamine Metabolism	562	NAMED	NPDTUDWGJMBVEP-UHFFFAOYSA-N	CC(NCCCNCCCCNCCCNC(C)=O)=O	N1,N12-diacetylspermine	N1,N12-diacetylspermine	61345-83-3	117134	HMDB0002172	C03413	132680	Pos Early
100001468	209	40469	143005	Cofactors and Vitamins	Nicotinate and Nicotinamide Metabolism	4344	NAMED	JLQSXXWTCJPCBC-UHFFFAOYSA-N	O=C(C1=C([H])N(C(C([H])=C1[H])=O)C([H])([H])[H])N([H])[H]	N1-methyl-2-pyridone-5-carboxamide	N1-methyl-2-pyridone-5-carboxamide	701-44-0	62899	HMDB0004193	C05842	69698	Neg
100001469	400	57584	211562	Cofactors and Vitamins	Nicotinate and Nicotinamide Metabolism	4345	NAMED	KTLRWTOPTKGYQY-UHFFFAOYSA-N	O=C(C(C1=O)=CN(C=C1)C)N	N1-methyl-4-pyridone-3-carboxamide	N1-methyl-4-pyridone-3-carboxamide	769-49-3	389671	HMDB0004194	C05843	440810	Pos Early
1242	400	15650	155564	Nucleotide	Purine Metabolism, Adenine containing	4173	NAMED	GFYLSDSUCHVORB-IOSLPCCCSA-N	N=C1C2=C(N([C@@]3([H])[C@@](O)([H])[C@@](O)([H])[C@](CO)([H])O3)C=N2)N=CN1C	N1-methyladenosine	1-methyladenosine	15763-06-1	4573813	HMDB0003331	C02494	27476	Pos Early
100001409	400	48351	179271	Nucleotide	Purine Metabolism, (Hypo)Xanthine/Inosine containing	4146	NAMED	WJNGQIYEQLPJMN-UHFFFAOYSA-N	OC(C1O)C(OC1CO)N(C=N2)C(N=CN3C)=C2C3=O	N1-methylinosine	N1-methylinosine	20245-33-4	513976	HMDB0002721		650095	Pos Early
100001412	400	35137	156155	Nucleotide	Purine Metabolism, Guanine containing	4212	NAMED	RSPURTUNRHNVGF-IOSLPCCCSA-N	O=C1C(N=CN2[C@@]3([H])[C@@](O)([H])[C@@](O)([H])[C@](CO)([H])O3)=C2N=C(N(C)C)N1	N2,N2-dimethylguanosine	N2,N2-dimethylguanosine	2140-67-2	83878	HMDB0004824		135501639	Pos Early
100001721	305	36751	145848	Amino Acid	Lysine Metabolism	108	NAMED	VEYYWZRYIYDQJM-ZETCQYMHSA-N	OC([C@H](CCCCN)NC(C)=O)=O	N2-acetyllysine	N2-acetyllysine	1946-82-3	83869	HMDB0000446	C12989	92907	Polar
100001413	400	35130	156149	Nucleotide	Pyrimidine Metabolism, Cytidine containing	4276	NAMED	NIDVTARKFBZMOT-PEBGCTIMSA-N	O[C@]1([H])[C@@](O)([H])[C@](CO)([H])O[C@]1(N2C(N=C(NC(C)=O)C=C2)=O)[H]	N4-acetylcytidine	N4-acetylcytidine	3768-18-1	96702	HMDB0005923		107461	Pos Early
189	400	1498	155380	Amino Acid	Lysine Metabolism	118	NAMED	MXNRLFUSFKVQSK-UHFFFAOYSA-N	C[N+](C)(CCCCC(C([O-])=O)N)C	N6,N6,N6-trimethyllysine	N6,N6,N6-trimethyllysine	23284-33-5	140379	HMDB0001325	C03793	440120	Pos Early
100020417	400	62862	220645	Amino Acid	Lysine Metabolism	117	NAMED	XXEWFEBMSGLYBY-ZETCQYMHSA-N	OC([C@@H](N)CCCCN(C)C)=O	N6,N6-dimethyllysine	N6,N6-dimethyllysine	2259-86-1	167778	HMDB0013287	C05545	193344	Pos Early
100001734	209	36752	128287	Amino Acid	Lysine Metabolism	109	NAMED	DTERQYGMUDWYAZ-ZETCQYMHSA-N	N[C@@H](CCCCNC(C)=O)C(O)=O	N6-acetyllysine	N6-acetyllysine	692-04-6	83801	HMDB0000206	C02727	92832	Neg
100001415	209	35157	126974	Nucleotide	Purine Metabolism, Adenine containing	4184	NAMED	UNUYMBPXEFMLNW-HZPYULPISA-N	OC(C)C(C(O)=O)NC(NC1=NC=NC2=C1N=CN2[C@@H]3O[C@H](CO)[C@@H](O)[C@H]3O)=O	N6-carbamoylthreonyladenosine	N6-carbamoylthreonyladenosine	24719-82-2	141829	HMDB0041623		161466	Neg
100001768	400	36713	156246	Carbohydrate	Advanced Glycation End-product	1453	NAMED	NUXSIDPKKIEIMI-UHFFFAOYSA-N	OC(CNCCCCC(C(O)=O)N)=O	N6-carboxymethyllysine	N6-carboxymethyllysine	5746-04-3	11217184	HMDB0240347		123800	Pos Early
213	400	37114	156329	Nucleotide	Purine Metabolism, Adenine containing	4174	NAMED	VQAYFKKCNSOZKM-UHFFFAOYSA-N	OC(C1O)C(OC1CO)N(C=N2)C3=C2C(NC)=NC=N3	N6-methyladenosine	N6-methyladenosine	1867-73-8	92307	HMDB0004044		102175	Pos Early
100003415	400	62860	220638	Amino Acid	Lysine Metabolism	116	NAMED	PQNASZJZHFPQLE-LURJTMIESA-N	O=C([C@H](CCCCNC)N)O	N6-methyllysine	N6-methyllysine	1188-07-4	144469	HMDB0002038	C02728	164795	Pos Early
100001664	209	48130	151119	Nucleotide	Purine Metabolism, Adenine containing	4194	NAMED	VKGZCEJTCKHMRL-UHFFFAOYSA-N	OCC(O1)C(O)C(O)C1N2C=NC3=C(NC(CC(O)=O)C(O)=O)N=CN=C32	N6-succinyladenosine	N6-succinyladenosine	4542-23-8		HMDB0000912		165243	Neg
100020204	209	62059	218862	Lipid	Fatty Acid, Amino	1774	NAMED	JJGNMSOJTSABGA-UHFFFAOYSA-N	OC(C(CCCCCC)N([H])C(C)=O)=O	N-acetyl-2-aminooctanoate*	N-acetyl-2-aminooctanoate*		86248	HMDB0059745		95555	Neg
1110	209	1585	124585	Amino Acid	Alanine and Aspartate Metabolism	31	NAMED	KTHDTJVBEPMMGL-VKHMYHEASA-N	O=C(O)[C@@H](NC(C)=O)C	N-acetylalanine	N-acetylalanine	97-69-8	79449	HMDB0000766	C02847	88064	Neg
100001266	400	33953	156051	Amino Acid	Urea cycle; Arginine and Proline Metabolism	506	NAMED	SNEIUMQYRCDYCH-LURJTMIESA-N	O=C(O)[C@@H](NC(C)=O)CCCNC(N)=N	N-acetylarginine	N-acetylarginine	155-84-0	60752	HMDB0004620	C02562	67427	Pos Early
100001257	400	33942	156040	Amino Acid	Alanine and Aspartate Metabolism	42	NAMED	HXFOXFJUNFFYMO-BYPYZUCNSA-N	OC([C@@H](NC(C)=O)CC(N)=O)=O	N-acetylasparagine	N-acetylasparagine	4033-40-3	90090	HMDB0006028		99715	Pos Early
100000787	305	22185	147184	Amino Acid	Alanine and Aspartate Metabolism	37	NAMED	OTCCIMWXFLJLIA-BYPYZUCNSA-N	OC([C@@H](NC(C)=O)CC(O)=O)=O	N-acetylaspartate (NAA)	N-acetylaspartate (NAA)	997-55-7,997-55-7	58576	HMDB0000812	C01042	65065	Polar
100001612	400	35665	156223	Amino Acid	Glutamate Metabolism	57	NAMED	OPVPGKGADVGKTG-UHFFFAOYSA-N	CC(NC(C(NC(CCC(O)=O)C(O)=O)=O)CC(O)=O)=O	N-acetyl-aspartyl-glutamate (NAAG)	N-acetyl-aspartyl-glutamate (NAAG)	3106-85-2	5065	HMDB0001067	C12270	188803	Pos Early
100002102	305	37432	147835	Nucleotide	Pyrimidine Metabolism, Uracil containing	4261	NAMED	LJLLAWRMBZNPMO-UHFFFAOYSA-N	CC(NCCC(O)=O)=O	N-acetyl-beta-alanine	N-acetyl-beta-alanine	3025-95-4	68881	HMDB0061880	C01073	76406	Polar
100002249	400	43530	157031	Amino Acid	Lysine Metabolism	137	NAMED	RMOIHHAKNOFHOE-UHFFFAOYSA-N	O=C(C)NCCCCCN	N-acetyl-cadaverine	N-acetyl-cadaverine	32343-73-0		HMDB0002284		10374713	Pos Early
100001577	400	48434	157777	Amino Acid	Urea cycle; Arginine and Proline Metabolism	511	NAMED	WMQMIOYQXNRROC-LURJTMIESA-N	OC([C@@H](NC(C)=O)CCCNC(N)=O)=O	N-acetylcitrulline	N-acetylcitrulline	33965-42-3	571213	HMDB0000856	C15532,C02851	656979	Pos Early
1107	400	1586	155420	Amino Acid	Methionine, Cysteine, SAM and Taurine Metabolism	462	NAMED	PWKSKIMOESPYIA-BYPYZUCNSA-N	OC([C@H](CS)NC(C)=O)=O	N-acetylcysteine	N-acetylcysteine	616-91-1	11540	HMDB0001890	C06809	12035	Pos Early
1212	305	15741	147960	Carbohydrate	Aminosugar Metabolism	1430	NAMED	FZLJPEPAYPUMMR-FMDGEEDCSA-N	O[C@H]1[C@H](O)[C@@H](CO)O[C@H](OP(O)(O)=O)[C@@H]1NC(C)=O	N-acetyl-glucosamine 1-phosphate	N-acetyl-glucosamine 1-phosphate	31281-59-1	389323	HMDB0001367	C04256	440364	Polar
1213	305	15107	147950	Carbohydrate	Aminosugar Metabolism	1429	NAMED	BRGMHAYQAZFZDJ-FMDGEEDCSA-N	O[C@@H]1O[C@H](COP(O)(O)=O)[C@@H](O)[C@H](O)[C@H]1NC(C)=O	N-acetylglucosamine 6-phosphate	N-acetylglucosamine 6-phosphate	102029-88-9	8216065	HMDB0002817	C00357	439219	Polar
100006435	400	46539	166536	Carbohydrate	Aminosugar Metabolism	1451	NAMED	OVRNDRQMDRJTHS-FMDGEEDCSA-N	O[C@@H]1[C@H]([C@@H](O[C@@H]([C@H]1O)CO)O)NC(C)=O	N-acetylglucosamine/N-acetylgalactosamine	N-acetylglucosamine/N-acetylgalactosamine			HMDB0000212,HMDB0000215	C01074	439174,84265	Pos Early
1215	400	48149	157725	Carbohydrate	Aminosugar Metabolism	1448	NAMED	YTTRPBWEMMPYSW-VFFCQLMOSA-N	O[C@H]1[C@H](O)[C@@H](CO)O[C@@H](NC(CC(N)C(O)=O)=O)[C@@H]1NC(C)=O	N-acetylglucosaminylasparagine	N-acetylglucosaminylasparagine	2776-93-4	21403014	HMDB0000489	C04540	123826	Pos Early
100000282	305	15720	164302	Amino Acid	Glutamate Metabolism	49	NAMED	RFMMMVDNIPUKGG-YFKPBYRVSA-N	O=C(O)CC[C@@H](C(O)=O)NC(C)=O	N-acetylglutamate	N-acetylglutamate	5817-08-3	1266066	HMDB0001138	C00624	70914	Polar
100001253	400	33943	156041	Amino Acid	Glutamate Metabolism	50	NAMED	KSMRODHGGIIXDV-YFKPBYRVSA-N	OC([C@H](CCC(N)=O)NC(C)=O)=O	N-acetylglutamine	N-acetylglutamine	2490-97-3	158492	HMDB0006029	C02716	182230	Pos Early
100001006	400	27710	155837	Amino Acid	Glycine, Serine and Threonine Metabolism	2	NAMED	OKJIRPAQVSHGFK-UHFFFAOYSA-N	O=C(O)C(NC(C)=O)[H]	N-acetylglycine	N-acetylglycine	543-24-8	10507	HMDB0000532		10972	Pos Early
100001293	400	33946	156044	Amino Acid	Histidine Metabolism	75	NAMED	KBOJOGQFRVVWBH-ZETCQYMHSA-N	OC([C@@H](NC(C)=O)CC1=CNC=N1)=O	N-acetylhistidine	N-acetylhistidine	39145-52-3	68142	HMDB0032055	C02997	75619	Pos Early
100001276	209	33967	126125	Amino Acid	Leucine, Isoleucine and Valine Metabolism	392	NAMED	JDTWZSUNGHMMJM-MSZQBOFLSA-N	CC(N[C@H](C(O)=O)C(C)CC)=O	N-acetylisoleucine	N-acetylisoleucine	3077-46-1	2081100	HMDB0061684		306109	Neg
1082	209	1587	126818	Amino Acid	Leucine, Isoleucine and Valine Metabolism	341	NAMED	WXNXCEHXYPACJF-ZETCQYMHSA-N	O=C(O)[C@H](CC(C)C)NC(C)=O	N-acetylleucine	N-acetylleucine	1188-21-2	64075	HMDB0011756	C02710	70912	Neg
1083	209	1589	124587	Amino Acid	Methionine, Cysteine, SAM and Taurine Metabolism	441	NAMED	XUYPXLNMDZIRQH-LURJTMIESA-N	O=C(O)[C@H](CCSC)NC(C)=O	N-acetylmethionine	N-acetylmethionine	65-82-7	395338	HMDB0011745	C02712	448580	Neg
100005463	400	45428	157095	Amino Acid	Methionine, Cysteine, SAM and Taurine Metabolism	447	NAMED	NPIMMZJBURSMON-UHFFFAOYSA-N	OC(C(CCS(C)=O)NC(C)=O)=O	N-acetylmethionine sulfoxide	N-acetylmethionine sulfoxide	108646-71-5	167798			11902949	Pos Early
1162	305	32377	147564	Carbohydrate	Aminosugar Metabolism	1436	NAMED	SQVRNKJHWKZAKO-UHFFFAOYSA-N	OC1(C(O)=O)CC(O)C(NC(C)=O)C(C(O)C(O)CO)O1	N-acetylneuraminate	N-acetylneuraminate	131-48-6	10292217	HMDB0000230	C00270	439197	Polar
100001256	209	33950	126109	Amino Acid	Phenylalanine Metabolism	144	NAMED	CBQJSKKFNMDLON-JTQLQIEISA-N	O=C(O)[C@@H](NC(C)=O)CC1=CC=CC=C1	N-acetylphenylalanine	N-acetylphenylalanine	2018-61-3	67404	HMDB0000512	C03519	74839	Neg
192	400	37496	156406	Amino Acid	Polyamine Metabolism	546	NAMED	KLZGKIDSEJWEDW-UHFFFAOYSA-N	CC(NCCCCN)=O	N-acetylputrescine	N-acetylputrescine	18233-70-0	109095	HMDB0002064	C02714	122356	Pos Early
100001851	400	37076	156298	Amino Acid	Glycine, Serine and Threonine Metabolism	11	NAMED	JJIHLJJYMXLCOY-BYPYZUCNSA-N	OC[C@@H](C(O)=O)NC(C)=O	N-acetylserine	N-acetylserine	97-14-3	58744	HMDB0002931		65249	Pos Early
100005466	209	48187	153116	Amino Acid	Methionine, Cysteine, SAM and Taurine Metabolism	479	NAMED	CXJAAWRLVGAKDV-UHFFFAOYSA-N	O=S(CCNC(C)=O)(O)=O	N-acetyltaurine	N-acetyltaurine		140553	HMDB0240253		159864	Neg
100001274	209	33939	126095	Amino Acid	Glycine, Serine and Threonine Metabolism	18	NAMED	PEDXUVCGOLSNLQ-UHFFFAOYSA-N	CC(O)C(C(O)=O)NC(C)=O	N-acetylthreonine	N-acetylthreonine	17093-74-2	3841173	HMDB0062557		152204	Neg
100001254	209	33959	126119	Amino Acid	Tryptophan Metabolism	260	NAMED	DZTHIGRZJZPRDV-LBPRGKRZSA-N	O=C(O)[C@@H](NC(C)=O)CC1=CNC2=C1C=CC=C2	N-acetyltryptophan	N-acetyltryptophan	1218-34-4	610602	HMDB0013713	C03137	439917,700653	Neg
100001104	209	32390	125802	Amino Acid	Tyrosine Metabolism	168	NAMED	CAHKINHBCWCHCF-JTQLQIEISA-N	OC1=CC=C(C[C@@H](C(O)=O)NC(C)=O)C=C1	N-acetyltyrosine	N-acetyltyrosine	537-55-3	61606	HMDB0000866		68310	Neg
1084	209	1591	124807	Amino Acid	Leucine, Isoleucine and Valine Metabolism	422	NAMED	IHYJTAOFMMMOPX-LURJTMIESA-N	O=C(O)[C@@H](NC(C)=O)C(C)C	N-acetylvaline	N-acetylvaline	96-81-1	60154	HMDB0011757		66789	Neg
100005817	209	54748	207607	Lipid	Endocannabinoid	2189	NAMED	YUNYSWCRLRYOPO-DOFZRALJSA-N	CCCCC/C=C\C/C=C\C/C=C\C/C=C\CCCC(NCCS(=O)(O)=O)=O	N-arachidonoyltaurine	N-arachidonoyltaurine	119959-65-8	24842023			42607331	Neg
1108	305	1594	147490	Nucleotide	Pyrimidine Metabolism, Orotate containing	4225	NAMED	HLKXYZVTANABHZ-REOHCLBHSA-N	OC([C@H](CC(O)=O)NC(N)=O)=O	N-carbamoylaspartate	N-carbamoylaspartate	923-37-5	4573859	HMDB0000828	C00438	93072	Polar
100004523	209	43249	124707	Amino Acid	Urea cycle; Arginine and Proline Metabolism	515	NAMED	SRXKAYJJGAAOBP-UHFFFAOYSA-N	CC(NCCCC(N)C(O)=O)=O	N-delta-acetylornithine	N-delta-acetylornithine		8096135	HMDB0003357	C00437	9920500	Neg
100015846	402	57531	211232	Lipid	Fatty Acid Metabolism (Acyl Carnitine, Monounsaturated)	1907	NAMED	QGIHQXKFCAACHN-SEYXRHQNSA-N	O=C(CCCCCCCCCCCCC/C=C\CCCCCCCC)OC(C[N+](C)(C)C)CC([O-])=O	nervonoylcarnitine (C24:1)*	nervonoylcarnitine (C24:1)*			HMDB0006509			Pos Late
100004561	209	43549	212072	Amino Acid	Tryptophan Metabolism	279	NAMED	LLLPDUXGHXIXIW-UHFFFAOYSA-N	OC(C1=CC=CC=C1N([H])C=O)=O	N-formylanthranilic acid	N-formylanthranilic acid	3342-77-6	91624	HMDB0004089	C05653	101399	Neg
194	209	2829	124831	Amino Acid	Methionine, Cysteine, SAM and Taurine Metabolism	443	NAMED	PYUSHNKNPOHWEZ-UHFFFAOYSA-N	CSCCC(C(O)=O)NC=O	N-formylmethionine	N-formylmethionine	4289-98-9	388809	HMDB0001015	C03145	439750	Neg
100006056	209	48433	155077	Amino Acid	Tyrosine Metabolism	232	NAMED	NSTPXGARCQOSAU-VIFPVBQESA-N	OC([C@@H](NC=O)CC1=CC=CC=C1)=O	N-formylphenylalanine	N-formylphenylalanine	13200-85-6	663938	HMDB0240317		759256,7064571	Neg
100001491	305	37123	147602	Carbohydrate	Aminosugar Metabolism	1452	NAMED	FDJKUWYYUZCUJX-UHFFFAOYSA-N	OC(C1(O)OC(C(NC(CO)=O)C(C1)O)C(C(CO)O)O)=O	N-glycolylneuraminate	N-glycolylneuraminate	1113-83-3	3794850	HMDB0000833	C03410	123802	Polar
432	400	594	155332	Cofactors and Vitamins	Nicotinate and Nicotinamide Metabolism	4324	NAMED	DFPAKSUCGFBDDF-UHFFFAOYSA-N	NC(C1=CN=CC=C1)=O	nicotinamide	nicotinamide	98-92-0	911	HMDB0001406	C00153	936	Pos Early
1310	209	5278	126003	Cofactors and Vitamins	Nicotinate and Nicotinamide Metabolism	4328	NAMED	BAWFJGJZGIEFAR-JTDWVUTFSA-N	NC1=NC=NC2=C1N=CN2[C@@H]3[C@@H](O)[C@@H](O)[C@H](COP(OP(OC[C@@H]4[C@@H](O)[C@@H](O)[C@H]([N+]5=CC(C(N)=O)=CC=C5)O4)([O-])=O)(O)=O)O3	nicotinamide adenine dinucleotide (NAD+)	NAD+	53-84-9	5681		C00003	5892	Neg
428	209	31475	124695	Cofactors and Vitamins	Nicotinate and Nicotinamide Metabolism	4329	NAMED	BOPGDPNILDQYTO-JTDWVUTFSA-N	O[C@@H]([C@H]1O)[C@H](O[C@H]1COP(OP(OC[C@H]2O[C@@H](N(C=CC3)C=C3C(N)=O)[C@H](O)[C@@H]2O)(O)=O)(O)=O)N4C(N=CN=C5N)=C5N=C4	nicotinamide adenine dinucleotide reduced (NADH)	NADH	606-68-8,58-68-4	388299	HMDB0001487	C00004	439153	Neg
1312	400	22152	155794	Cofactors and Vitamins	Nicotinate and Nicotinamide Metabolism	4326	NAMED	DAYLJWODMCOQEW-TURQNECASA-N	O[C@@H]1[C@@H](COP([O-])(O)=O)O[C@@H]([N@@+]2=CC=CC(C(N)=O)=C2)[C@@H]1O	nicotinamide ribonucleotide (NMN)	nicotinamide ribonucleotide (NMN)	1094-61-7	13553	HMDB0000229	C00455	14180	Pos Early
100001310	400	33013	155997	Cofactors and Vitamins	Nicotinate and Nicotinamide Metabolism	4327	NAMED	BUCXGWMZJBKEMD-UHFFFAOYSA-N	NC(C1=C[N+](C2C(C(C(C[O-])O2)O)O)=CC=C1)=O	nicotinamide riboside	nicotinamide riboside	1341-23-7		HMDB0000855	C03150	439924	Pos Early
100015785	209	57810	213739	Lipid	Long Chain Polyunsaturated Fatty Acid (n3 and n6)	1583	NAMED	YHGJECVSSKXFCJ-KUBAVDMBSA-N	OC(CCCC/C=C\C/C=C\C/C=C\C/C=C\C/C=C\C/C=C\CC)=O	nisinate (24:6n3)	nisinate (24:6n3)	68378-49-4	9967286	HMDB0013025		11792612	Neg
100022479	209	64879	240090	Amino Acid	Lactoyl Amino Acid	641	NAMED		OC([C@@H](NC([C@H](C)O)=O)[C@H](CC)C)=O	N-lactoyl isoleucine	N-lactoyl isoleucine	210769-85-0					Neg
100022480	209	64880	240091	Amino Acid	Lactoyl Amino Acid	642	NAMED		OC([C@@H](NC([C@H](C)O)=O)CC(C)C)=O	N-lactoyl leucine	N-lactoyl leucine	210769-82-7					Neg
100022482	209	64881	240092	Amino Acid	Lactoyl Amino Acid	644	NAMED		OC([C@@H](NC([C@H](C)O)=O)CC1=CC=CC=C1)=O	N-lactoyl phenylalanine	N-lactoyl phenylalanine	183241-73-8					Neg
100022484	209	64882	240093	Amino Acid	Lactoyl Amino Acid	645	NAMED		OC([C@@H](NC([C@H](C)O)=O)CC1=CC=C(C=C1)O)=O	N-lactoyl tyrosine	N-lactoyl tyrosine	1373771-50-6					Neg
100022485	209	64883	240094	Amino Acid	Lactoyl Amino Acid	646	NAMED		OC([C@@H](NC([C@H](C)O)=O)C(C)C)=O	N-lactoyl valine	N-lactoyl valine	21753-44-6					Neg
100005814	209	61826	218246	Lipid	Endocannabinoid	2195	NAMED	YIWODQVLEDDQSF-HZJYTTRNSA-N	CCCCC/C=C\C/C=C\CCCCCCCC(NCCS(=O)(O)=O)=O	N-linoleoyltaurine*	N-linoleoyltaurine*					52922081	Neg
100001823	400	37069	164214	Amino Acid	Alanine and Aspartate Metabolism	32	NAMED	GDFAOVXKHJXLEI-VKHMYHEASA-N	C[C@H](NC)C(O)=O	N-methylalanine	N-methylalanine	600-21-5	4450824	HMDB0094692	C02721	4377	Pos Early
100003152	400	39577	156583	Amino Acid	Glutamate Metabolism	61	NAMED	AOKCDAVWJLOAHG-UHFFFAOYSA-N	CNCCCC(O)=O	N-methyl-GABA	N-methyl-GABA	1119-48-8	63869		C15987	70703	Pos Early
100001956	400	37431	156358	Amino Acid	Urea cycle; Arginine and Proline Metabolism	525	NAMED	CWLQUGTUXBXTLF-UHFFFAOYSA-N	O=C(O)C1N(C)CCC1	N-methylproline	N-methylproline	475-11-6	541	HMDB0094696		643474	Pos Early
100004488	400	43586	157041	Amino Acid	Urea cycle; Arginine and Proline Metabolism	528	NAMED	NTNWOCRCBQPEKQ-YFKPBYRVSA-N	OC([C@H](CCCN([H])/C(N([H])[H])=N/C)N([H])[H])=O	N-monomethylarginine	N-monomethylarginine	53308-83-1	117259	HMDB0029416	C03884	132862	Pos Early
100005829	209	61825	218245	Lipid	Endocannabinoid	2188	NAMED	XPZFMHCHEWYIGE-UHFFFAOYSA-N	CCCCCCCCCCCCCC(NCCS(=O)(O)=O)=O	N-myristoyltaurine*	N-myristoyltaurine*		3037686			3810823	Neg
100003119	209	39732	143757	Lipid	Endocannabinoid	2190	NAMED	KOGRJTUIKPMZEJ-KTKRTIGZSA-N	O=C(CCCCCCC/C=C\CCCCCCCC)NCCS(O)(=O)=O	N-oleoyltaurine	N-oleoyltaurine	52514-04-2	4941625			6437033	Neg
892	209	1356	125722	Lipid	Long Chain Saturated Fatty Acid	1534	NAMED	ISYWECDDZWTKFF-UHFFFAOYSA-N	CCCCCCCCCCCCCCCCCCC(O)=O	nonadecanoate (19:0)	nonadecanoate (19:0)	646-30-0	12071	HMDB0000772	C16535	12591	Neg
100002082	400	37426	156354	Amino Acid	Urea cycle; Arginine and Proline Metabolism	497	NAMED	SNDPXSYFESPGGJ-UHFFFAOYSA-N	NC(CCC)C(O)=O	norvaline	norvaline	760-78-1	801	HMDB0013716	C01826	824	Pos Early
100015923	305	57776	213931	Xenobiotics	Food Component/Plant	4992	NAMED	BIMZLRFONYSTPT-UHFFFAOYSA-N	O=C(NCC(O)=O)C(O)=O	N-oxalyl glycine (NOG)	N-oxalyl glycine (NOG)		2338366			3080614	Polar
100005831	209	61824	218244	Lipid	Endocannabinoid	2194	NAMED	QNBGIJHCIVKQEX-FPLPWBNLSA-N	O=C(NCCS(=O)(O)=O)CCCCCCC/C=C\CCCCCC	N-palmitoleoyltaurine*	N-palmitoleoyltaurine*						Neg
100003686	209	42092	143937	Lipid	Fatty Acid Metabolism (Acyl Glycine)	1841	NAMED	KVTFEOAKFFQCCX-UHFFFAOYSA-N	O=C(CCCCCCCCCCCCCCC)NCC(O)=O	N-palmitoylglycine	N-palmitoylglycine	2441-41-0	133100	HMDB0013034		151008	Neg
100015609	402	57416	211068	Lipid	Ceramides	3050	NAMED	XXWRZIYYFPIQHE-XPAOSYCESA-N	[H][C@](NC(CCCCCCCCCCCCCCC)=O)(CO)[C@@](O)([H])/C=C/CCCCCCCC/C=C\CCC	N-palmitoyl-sphingadienine (d18:2/16:0)*	N-palmitoyl-sphingadienine (d18:2/16:0)*			HMDB0240686			Pos Late
100009028	402	52604	165334	Lipid	Dihydroceramides	3028	NAMED	GCGTXOVNNFGTPQ-JHOUSYSJSA-N	[H][C@](NC(CCCCCCCCCCCCCCC)=O)(CO)[C@@](O)([H])CCCCCCCCCCCCCCC	N-palmitoyl-sphinganine (d18:0/16:0)	N-palmitoyl-sphinganine (d18:0/16:0)	5966-29-0	4446685	HMDB11760		5283572	Pos Late
1518	402	44877	164219	Lipid	Ceramides	3040	NAMED	YDNKGFDKKRUKPY-TURZORIXSA-N	OC[C@@H]([C@H](O)/C=C/CCCCCCCCCCCCC)NC(CCCCCCCCCCCCCCC)=O	N-palmitoyl-sphingosine (d18:1/16:0)	N-palmitoyl-sphingosine (d18:1/16:0)	24696-26-2	4446677	HMDB0004949		5283564	Pos Late
100003239	209	39835	141954	Lipid	Endocannabinoid	2192	NAMED	LPDJCYFKKSLKRO-UHFFFAOYSA-N	O=C(NCCS(=O)(O)=O)CCCCCCCCCCCCCCC	N-palmitoyltaurine	N-palmitoyltaurine	83982-06-3	14435932			14504290	Neg
100003240	209	39730	143759	Lipid	Endocannabinoid	2191	NAMED	LMIJIHJZVURGQK-UHFFFAOYSA-N	O=C(CCCCCCCCCCCCCCCCC)NCCS(=O)(O)=O	N-stearoyltaurine	N-stearoyltaurine	63155-80-6	147194			168274	Neg
100019982	209	61860	218580	Lipid	Fatty Acid, Dicarboxylate	1718	NAMED	ZKQNWTGXRAIVGG-PXELCPQFSA-N	O=C(O)CCCCCCCCCCCC/C=C/C=C/C(O)=O	octadecadienedioate (C18:2-DC)*	octadecadienedioate (C18:2-DC)*						Neg
100001615	209	36754	128289	Lipid	Fatty Acid, Dicarboxylate	1716	NAMED	BNJOQKFENDDGSC-UHFFFAOYSA-N	O=C(O)CCCCCCCCCCCCCCCCC(O)=O	octadecanedioate (C18-DC)	octadecanedioate (C18)	871-70-5	63283	HMDB0000782		70095	Neg
100019978	209	61861	218578	Lipid	Fatty Acid, Dicarboxylate	1717	NAMED	YDPSQMGOAILWPE-FYWRMAATSA-N	O=C(O)CCCCCCCCCCCCCC/C=C/C(O)=O	octadecenedioate (C18:1-DC)	octadecenedioate (C18:1-DC)					9543674	Neg
100001247	402	33936	158581	Lipid	Fatty Acid Metabolism (Acyl Carnitine, Medium Chain)	1870	NAMED	CXTATJFJDMJMIY-UHFFFAOYSA-N	[O-]C(CC(C[N+](C)(C)C)OC(CCCCCCC)=O)=O	octanoylcarnitine (C8)	octanoylcarnitine (C8)	3671-77-0	110274	HMDB0000791	C02838	123701,11953814	Pos Late
1504	402	32458	158506	Lipid	Fatty Acid, Amide	1762	NAMED	FATBGEAMYMYZAF-KTKRTIGZSA-N	NC(CCCCCCC\C=C/CCCCCCCC)=O	oleamide	oleamide	301-02-0	4446508	HMDB0002117	C19670	5283387	Pos Late
100008930	209	52285	164313	Lipid	Long Chain Monounsaturated Fatty Acid	1551	NAMED	ZQPPMHVWECSIRJ-KTKRTIGZSA-N	OC(CCCCCCC/C=C\CCCCCCCC)=O	oleate/vaccenate (18:1)	oleate/vaccenate (18:1)			HMDB0003231,HMDB0000573,HMDB0240219,HMDB0000207	C21944,C08367,C01712,C00712	5282761,637517,5281127,445639	Neg
1137	209	38102	127707	Lipid	Endocannabinoid	2177	NAMED	BOWVQLFMWHZBEF-KTKRTIGZSA-N	O=C(NCCO)CCCCCCC/C=C\CCCCCCCC	oleoyl ethanolamide	oleoyl ethanolamide	111-58-0,11-58-0	4446574	HMDB0002088		5283454	Neg
100001501	402	35160	158710	Lipid	Fatty Acid Metabolism (Acyl Carnitine, Monounsaturated)	1904	NAMED	IPOLTUVFXFHAHI-WHIOSMTNSA-N	[O-]C(C[C@@H](OC(CCCCCCC/C=C\CCCCCCCC)=O)C[N+](C)(C)C)=O	oleoylcarnitine (C18:1)	oleoylcarnitine (C18:1)	38677-66-6	21403150	HMDB0005065		6441392	Pos Late
100009331	402	53260	179345	Lipid	Fatty Acid Metabolism (Acyl Choline)	1962	NAMED	GFSSJDJAEKYAGX-UHFFFAOYSA-N	O=C(CCCCCCC/[C-]=C/CCCCCCCC)OCC[N+](C)(C)C	oleoylcholine	oleoylcholine			HMDB0240596		59040790	Pos Late
100002989	402	46798	165353	Lipid	Diacylglycerol	2945	NAMED	BLZVZPYMHLXLHG-RQOIEFAZSA-N	CCCCCCCC/C=C\CCCCCCCC(OCC(CO)OC(CCCCCCC/C=C\C/C=C\CCCCC)=O)=O	oleoyl-linoleoyl-glycerol (18:1/18:2) [1]	oleoyl-linoleoyl-glycerol (18:1/18:2) [1]	106292-55-1	23975985	HMDB0007219		14275396	Pos Late
100002990	402	46799	165354	Lipid	Diacylglycerol	2946	NAMED	GREDRAMJRDQWEJ-LTEAFHAISA-N	CCCCCCCC/C=C\CCCCCCCC(OCC(COC(CCCCCCC/C=C\C/C=C\CCCCC)=O)O)=O	oleoyl-linoleoyl-glycerol (18:1/18:2) [2]	oleoyl-linoleoyl-glycerol (18:1/18:2) [2]	104346-53-4	29788004	HMDB0007219		71433693	Pos Late
100001311	400	34592	156127	Amino Acid	Glutathione Metabolism	592	NAMED	JCMUOFQHZLPHQP-UHFFFAOYSA-N	O=C(NC(CC)C(NCC(O)=O)=O)CCC(C(O)=O)N	ophthalmate	ophthalmate	495-27-2	7993181	HMDB0005765		7018721	Pos Early
444	400	1493	155375	Amino Acid	Urea cycle; Arginine and Proline Metabolism	494	NAMED	AHLPHDHHMVZTML-BYPYZUCNSA-N	O=C(O)[C@@H](N)CCCN	ornithine	ornithine	3184-13-2	6026	HMDB0000214	C00077	6262	Pos Early
445	305	1505	146440	Nucleotide	Pyrimidine Metabolism, Orotate containing	4227	NAMED	PXQPEWDEAKTCGB-UHFFFAOYSA-N	O=C(C1=CC(O)=NC(O)=N1)O	orotate	orotate	50887-69-9	942	HMDB0000226	C00295	967	Polar
100001416	305	35172	147813	Nucleotide	Pyrimidine Metabolism, Orotate containing	4229	NAMED	FKCRAVPPBFWEJD-XVFCMESISA-N	O=C(C=C(C(O)=O)N1[C@H]2[C@H](O)[C@H](O)[C@@H](CO)O2)NC1=O	orotidine	orotidine	314-50-1	83729	HMDB0000788		92751	Polar
100005384	209	45413	143779	Xenobiotics	Chemical	6120	NAMED	CIQHWLTYGMYQQR-QMMMGPOBSA-N	OS(OC1=CC=C(C[C@H](N)C(O)=O)C=C1)(=O)=O	O-sulfo-tyrosine	O-sulfo-tyrosine		448617	HMDB0155722		514186	Neg
100004290	400	43392	157004	Amino Acid	Tyrosine Metabolism	221	NAMED	WRFPVMFCRNYQNR-UHFFFAOYSA-N	NC(C(O)=O)CC1=CC=CC=C1O	o-tyrosine	o-tyrosine	2370-61-8	82607	HMDB0006050		91482	Pos Early
100000841	209	20694	143843	Cofactors and Vitamins	Ascorbate and Aldarate Metabolism	4377	NAMED	MUBZPKHOEPUJKR-UHFFFAOYSA-N	O=C(O)C(O)=O	oxalate (ethanedioate)	oxalate (ethanedioate)	144-62-7	946	HMDB0002329	C00209	971	Neg
100022120	400	64568	238235	Amino Acid	Tryptophan Metabolism	268	NAMED	YLEQTOAIAOPFBY-UHFFFAOYSA-N	OC(C(N)(C)N(C1=C(C2)C=CC=C1)C2=O)=O	oxindolylalanine	oxindolylalanine					20977764	Pos Early
100003915	402	42095	159459	Lipid	Fatty Acid, Amide	1763	NAMED	HSEMFIZWXHQJAE-UHFFFAOYSA-N	CCCCCCCCCCCCCCCC(N)=O	palmitamide (16:0)	palmitamide (16:0)	629-54-9	62629	HMDB0012273		69421	Pos Late
424	209	1336	125720	Lipid	Long Chain Saturated Fatty Acid	1528	NAMED	IPCSVZSSVZVIGE-UHFFFAOYSA-N	OC(CCCCCCCCCCCCCCC)=O	palmitate (16:0)	palmitate (16:0)	57-10-3	960	HMDB0000220	C00249	985	Neg
100020753	402	62438	219657	Lipid	Fatty Acid, Amide	1764	NAMED	YRPQTVNCCVPGFA-FPLPWBNLSA-N	CCCCCC/C=C\CCCCCCCC(N)=O	palmitoleamide (16:1)*	palmitoleamide (16:1)*		58811355				Pos Late
452	209	33447	126083	Lipid	Long Chain Monounsaturated Fatty Acid	1547	NAMED	SECPZKHBENQXJG-FPLPWBNLSA-N	CCCCCC\C=C/CCCCCCCC(O)=O	palmitoleate (16:1n7)	palmitoleate (16:1n7)	373-49-9	393216	HMDB0003229	C08362	445638	Neg
100015862	402	57541	211242	Lipid	Endocannabinoid	2209	NAMED	WFRLANWAASSSFV-FPLPWBNLSA-N	O=C(NCCO)CCCCCCC/C=C\CCCCCC	palmitoleoyl ethanolamide*	palmitoleoyl ethanolamide*		8011589	HMDB0013648		9835868	Pos Late
100009406	402	53223	178791	Lipid	Fatty Acid Metabolism (Acyl Carnitine, Monounsaturated)	1903	NAMED	JFAGPSOZZSTLRF-KHPPLWFESA-N	O=C(OC(CC([O-])=O)C[N+](C)(C)C)CCCCCCC/C=C\CCCCCC	palmitoleoylcarnitine (C16:1)*	palmitoleoylcarnitine (C16:1)*		28639183	HMDB0013207		71464547	Pos Late
100009334	402	53257	179341	Lipid	Fatty Acid Metabolism (Acyl Choline)	1963	NAMED	CLIZBTUFRKKPFA-UHFFFAOYSA-N	O=C(CCCCCCC/[C-]=C/CCCCCC)OCC[N+](C)(C)C	palmitoloelycholine	palmitoloelycholine			HMDB0013208			Pos Late
453	305	57750	213347	Lipid	Fatty Acid Metabolism	1500	NAMED	MNBKLUUYKPBKDU-KIBKQXCOSA-N	CCCCCCCCCCCCCCCC(SCCNC(CCNC([C@@H](O)C(C)(C)COP(OP(OC[C@H]1O[C@@H](N2C=NC3=C2N=CN=C3N)[C@H](O)[C@@H]1OP(O)(O)=O)(O)=O)(O)=O)=O)=O)=O	palmitoyl CoA	palmitoyl CoA	188174-64-3	21403006	HMDB0001338	C00154	644109	Polar
100008954	402	52434	164558	Lipid	Dihydrosphingomyelins	3119	NAMED	QHZIGNLCLJPLCU-QPPIDDCLSA-N	[H][C@](NC(CCCCCCCCCCCCCCC)=O)(COP(OCC[N+](C)(C)C)([O-])=O)[C@@](O)([H])CCCCCCCCCCCCCCC	palmitoyl dihydrosphingomyelin (d18:0/16:0)*	palmitoyl dihydrosphingomyelin (d18:0/16:0)*		8115586	HMDB0010168		9939965	Pos Late
1489	209	38165	127721	Lipid	Endocannabinoid	2180	NAMED	HXYVTAGFYLMHSO-UHFFFAOYSA-N	CCCCCCCCCCCCCCCC(NCCO)=O	palmitoyl ethanolamide	palmitoyl ethanolamide	544-31-0	4509	HMDB0002100	C16512	4671	Neg
100002107	402	37506	164195	Lipid	Sphingomyelins	3123	NAMED	RWKUXQNLWDTSLO-GWQJGLRPSA-N	CCCCCCCCCCCCCCCC(N[C@@](COP([O-])(OCC[N+](C)(C)C)=O)([C@](O)(/C=C/CCCCCCCCCCCCC)[H])[H])=O	palmitoyl sphingomyelin (d18:1/16:0)	palmitoyl sphingomyelin (d18:1/16:0)	6254-89-3	8115562	HMDB0010169		9939941	Pos Late
100000776	402	44681	159624	Lipid	Fatty Acid Metabolism (Acyl Carnitine, Long Chain Saturated)	1882	NAMED	XOMRRQXKHMYMOC-UHFFFAOYSA-N	[O-]C(CC(OC(CCCCCCCCCCCCCCC)=O)C[N+](C)(C)C)=O	palmitoylcarnitine (C16)	palmitoylcarnitine (C16)	6865-14-1	448	HMDB0000222	C02990	461	Pos Late
100009233	402	52944	166270	Lipid	Fatty Acid Metabolism (Acyl Choline)	1961	NAMED	UFQZDKMTMXCDBP-UHFFFAOYSA-N	C[N+](C)(C)CCOC(CCCCCCCCCCCCCC[CH2-])=O	palmitoylcholine	palmitoylcholine		133731	HMDB0240592		151731	Pos Late
100015618	402	57373	210900	Lipid	Diacylglycerol	2935	NAMED	BXVYQJJBMVVALQ-UNMZRDIWSA-N	CCCCCCCCCCCCCCCC(OCC(OC(CC/C=C/C/C=C/C/C=C/C/C=C/C/C=C/C/C=C/CC)=O)CO)=O	palmitoyl-docosahexaenoyl-glycerol (16:0/22:6) [1]*	palmitoyl-docosahexaenoyl-glycerol (16:0/22:6) [1]*			HMDB0007121		9543827	Pos Late
100009055	402	52634	165387	Lipid	Diacylglycerol	2926	NAMED	ZKYDYRLDJZZKEU-BCTRXSSUSA-N	CCCCCCCCCCCCCCCC(OCC(O)COC(CCCCCCC/C=C\C/C=C\CCCCC)=O)=O	palmitoyl-linoleoyl-glycerol (16:0/18:2) [2]*	palmitoyl-linoleoyl-glycerol (16:0/18:2) [2]*			HMDB0007103		131801744	Pos Late
100021162	402	62984	221101	Lipid	Ceramide PEs	3154	NAMED	JTVNQMOIYKXJKF-WSYRTZMQSA-N	CCCCCCCCCCCCC/C=C/[C@@]([H])(O)[C@@]([H])(NC(CCCCCCCCCCCCCCC)=O)COP(O)(OCCN)=O	palmitoyl-sphingosine-phosphoethanolamine (d18:1/16:0)	palmitoyl-sphingosine-phosphoethanolamine (d18:1/16:0)						Pos Late
100001495	209	57555	212090	Cofactors and Vitamins	Pantothenate and CoA Metabolism	4359	NAMED	ZNXZGRMVNNHPCA-VIFPVBQESA-N	O=C(NCCC(NCCS)=O)[C@H](O)C(C)(C)CO	pantetheine	pantetheine	496-65-1	388453	HMDB0003426	C00831	439322	Neg
100002991	209	39791	154194	Cofactors and Vitamins	Pantothenate and CoA Metabolism	4358	NAMED	DJWYOLJPSHDSAL-ROUUACIJSA-N	OCC(C)(C)[C@@H](O)C(NCCC(NCCSSCCNC(CCNC([C@H](O)C(C)(C)CO)=O)=O)=O)=O	pantethine	pantethine	16816-67-4	398402	HMDB0003828	C12661	452306	Neg
100002613	305	63061	221679	Cofactors and Vitamins	Pantothenate and CoA Metabolism	4356	NAMED	OTOIIPJYVQJATP-BYPYZUCNSA-N	OC([C@H](O)C(C)(C)CO)=O	pantoate	pantoate	470-29-1	388387	HMDB0240389	C00522	5289105	Polar
1024	209	1508	124797	Cofactors and Vitamins	Pantothenate and CoA Metabolism	4357	NAMED	GHOKWGTUZJEAQD-ZETCQYMHSA-N	O=C(NCCC(O)=O)[C@H](O)C(C)(C)CO	pantothenate	pantothenate (Vitamin B5)	137-08-6	6361	HMDB0000210	C00864	6613	Neg
100001315	209	36103	143727	Xenobiotics	Benzoate Metabolism	4574	NAMED	WGNAKZGUSRVWRH-UHFFFAOYSA-N	O=S(OC1=CC=C(C)C=C1)(O)=O	p-cresol sulfate	p-cresol sulfate	3233-57-7	3806480	HMDB0011635		4615423	Neg
437	209	12035	125748	Lipid	Medium Chain Fatty Acid	1510	NAMED	FBUKVWPVBMHYJY-UHFFFAOYSA-N	CCCCCCCCC(O)=O	pelargonate (9:0)	pelargonate (9:0)	112-05-0	4574394	HMDB0000847	C01601	8158	Neg
980	209	1361	125726	Lipid	Long Chain Saturated Fatty Acid	1527	NAMED	WQEPLUUGTLDZJY-UHFFFAOYSA-N	O=C(O)CCCCCCCCCCCCCC	pentadecanoate (15:0)	pentadecanoate (15:0)	10002-84-2,1002-84-2	13249	HMDB0000826	C16537	13849	Neg
100015842	402	57522	211223	Lipid	Fatty Acid Metabolism (Acyl Carnitine, Long Chain Saturated)	1881	NAMED	MDDWQHVKSHTZTD-UHFFFAOYSA-N	O=C(CCCCCCCCCCCCCC)OC(C[N+](C)(C)C)CC([O-])=O	pentadecanoylcarnitine (C15)*	pentadecanoylcarnitine (C15)*			HMDB0062517		123132011	Pos Late
100021467	305	63264	222194	Partially Characterized Molecules	Partially Characterized Molecules	6454	NAMED			pentose acid*	pentose acid*			HMDB0000892	C00803	7991	Polar
100010955	209	57564	212104	Xenobiotics	Chemical	6221	NAMED	YFSUTJLHUFNCNZ-UHFFFAOYSA-N	O=S(C(F)(F)C(F)(F)C(F)(F)C(F)(F)C(F)(F)C(F)(F)C(F)(F)C(F)(F)F)(O)=O	perfluorooctanesulfonate (PFOS)	perfluorooctanesulfonate (PFOS)	1763-23-1	67068	HMDB0059586	C18142	74483	Neg
100006679	209	52747	166417	Amino Acid	Tyrosine Metabolism	196	NAMED	WVHAUDNUGBNUDZ-GOVZDWNOSA-N	O[C@H]1[C@H](OC2=CC=CC=C2)O[C@H](C(O)=O)[C@@H](O)[C@@H]1O	phenol glucuronide	phenol glucuronide	17685-05-1	78692	HMDB0060014		87235	Neg
100001510	209	32553	143728	Amino Acid	Tyrosine Metabolism	195	NAMED	CTYRPMDGLDAWRQ-UHFFFAOYSA-N	OS(OC1=CC=CC=C1)(=O)=O	phenol sulfate	phenol sulfate	937-34-8	67018	HMDB0060015	C02180	74426	Neg
100001275	400	33945	156043	Peptide	Acetylated Peptides	1207	NAMED	UTYVDVLMYQPLQB-UHFFFAOYSA-N	OC(CNC(CC1=CC=CC=C1)=O)=O	phenylacetylglycine	phenylacetylglycine	500-98-1	61452	HMDB0000821	C05598	68144	Pos Early
460	400	64	155301	Amino Acid	Phenylalanine Metabolism	142	NAMED	COLNVLDHVKWLRT-UHFFFAOYSA-N	NC(C(O)=O)CC1=CC=CC=C1	phenylalanine	phenylalanine	63-91-2	5910	HMDB0000159	C00079	6140	Pos Early
100003589	209	41374	143079	Peptide	Dipeptide	937	NAMED	MIDZLCFIAINOQN-WPRPVWTQSA-N	O=C([C@H](C)NC([C@H](CC1=CC=CC=C1)N)=O)O	phenylalanylalanine	phenylalanylalanine	3918-87-4	4589716	HMDB0028988		5488196	Neg
100003588	400	41370	156809	Peptide	Dipeptide	942	NAMED	GLUBLISJVJFHQS-UHFFFAOYSA-N	O=C(CNC(C(CC1=CC=CC=C1)N)=O)O	phenylalanylglycine	phenylalanylglycine	721-90-4	88678	HMDB0028995		6992304	Pos Early
100000774	209	22130	124681	Amino Acid	Phenylalanine Metabolism	156	NAMED	VOXXWSYKYCBWHO-UHFFFAOYSA-N	OC(C(O)=O)CC1=CC=CC=C1	phenyllactate (PLA)	phenyllactate (PLA)	828-01-3	3715	HMDB0000779,HMDB0000563	C05607	3848	Neg
100001591	209	35434	128225	Xenobiotics	Benzoate Metabolism	4582	NAMED	YEIQSAXUPKPPBN-UHFFFAOYSA-N	O=C(O)CNC(CCC1=CC=CC=C1)=O	phenylpropionylglycine	phenylpropionylglycine	56613-60-6	134261	HMDB0000860		152323	Neg
241	305	566	147094	Amino Acid	Phenylalanine Metabolism	155	NAMED	BTNMPGBKDVTSJY-UHFFFAOYSA-N	O=C(C(O)=O)CC1=CC=CC=C1	phenylpyruvate	phenylpyruvate	156-06-9	972	HMDB0000205	C00166	997	Polar
461	209	42109	126986	Energy	Oxidative Phosphorylation	1486	NAMED	NBIIXXVUZAFLBC-UHFFFAOYSA-N	O=P(O)(O)O	phosphate	phosphate	7664-38-2	1032	HMDB0001429	C00009	1061	Neg
100009364	402	53192	166622	Lipid	Phosphatidylcholine (PC)	2346	NAMED	QLAPQVPZKNRKSF-FYBVJDQOSA-N	CCCCCCCCCCCCCCCCCC(OCC(OC(CC/C=C/C/C=C/CCCCCCCCCCCC)=O)COP([O-])(OCC[N+](C)(C)C)=O)=O	phosphatidylcholine (18:0/20:2, 20:0/18:2)*	phosphatidylcholine (18:0/20:2, 20:0/18:2)*			HMDB0008143,HMDB0008045			Pos Late
463	209	597	124535	Carbohydrate	Glycolysis, Gluconeogenesis, and Pyruvate Metabolism	1255	NAMED	DTBNBXWJWCWCIK-UHFFFAOYSA-N	O=P(O)(OC(C(O)=O)=C)O	phosphoenolpyruvate (PEP)	phosphoenolpyruvate (PEP)	10526-80-4	980	HMDB0000263	C00074	1005	Neg
1026	209	1600	124589	Lipid	Phospholipid Metabolism	2256	NAMED	SUHOOTKUPISOBE-UHFFFAOYSA-N	NCCOP(O)(O)=O	phosphoethanolamine	phosphoethanolamine (PE)	1071-23-4	990	HMDB0000224	C00346	1015	Neg
100000328	209	15504	124857	Cofactors and Vitamins	Pantothenate and CoA Metabolism	4360	NAMED	JDMUPRLRUUMCTL-VIFPVBQESA-N	O=P(OCC(C)(C)[C@@H](O)C(NCCC(NCCS)=O)=O)(O)O	phosphopantetheine	phosphopantetheine	NA	103123	HMDB0001416	C01134	987	Neg
1022	400	1512	155387	Amino Acid	Tryptophan Metabolism	287	NAMED	SIOXPEMLGUPBBT-UHFFFAOYSA-N	O=C(O)C1=NC=CC=C1	picolinate	picolinate	98-98-6	993	HMDB0002243	C10164	1018	Pos Early
1025	400	1444	155369	Amino Acid	Lysine Metabolism	133	NAMED	HXEACLLIILLPRG-UHFFFAOYSA-N	OC(C1NCCCC1)=O	pipecolate	pipecolate	4043-87-2		HMDB0000070			Pos Early
100001167	400	35127	156146	Amino Acid	Urea cycle; Arginine and Proline Metabolism	522	NAMED	ONPXCLZMBSJLSP-ALKRTJFJSA-N	OC([C@H]1N(C([C@H]2NCCC2)=O)CC(O)C1)=O	pro-hydroxy-pro	prolylhydroxyproline	18684-24-7	9847785	HMDB0006695		11902893	Pos Early
480	400	1898	155455	Amino Acid	Urea cycle; Arginine and Proline Metabolism	502	NAMED	ONIBWKKTOPOVIA-UHFFFAOYSA-N	OC(C1CCCN1)=O	proline	proline	147-85-3	128566	HMDB0000162,HMDB0003411	C00148,C000763	8988,145742,614	Pos Early
100003668	400	40705	156792	Peptide	Dipeptide	957	NAMED	FELJDCNGZFDUNR-UHFFFAOYSA-N	O=C(C1NCCC1)NC(C)C(O)=O	prolylalanine	prolylalanine	6422-36-2	370069	HMDB0029010		6347578	Pos Early
100003674	400	40703	156791	Peptide	Dipeptide	963	NAMED	RNKSNIBMTUYWSH-YFKPBYRVSA-N	O=[C@]([C@H]1NCCC1)NCC(O)=O	prolylglycine	prolylglycine	2578-57-6	4932143	HMDB0011178		6426709	Pos Early
100001162	400	32452	155955	Lipid	Fatty Acid Metabolism (also BCAA Metabolism)	1789	NAMED	UFAHZIUFPNSHSL-UHFFFAOYSA-N	[O-]C(CC(OC(CC)=O)C[N+](C)(C)C)=O	propionylcarnitine (C3)	propionylcarnitine (C3)	17298-37-2	96904	HMDB0000824	C03017	107738	Pos Early
100000578	209	19761	141816	Lipid	Eicosanoid	2104	NAMED	MYHXHCUNDDAEOZ-FOSBLDSVSA-N	CCCCC[C@H](O)/C=C/[C@H]1C=CC([C@@H]1C/C=C\CCCC(O)=O)=O	prostaglandin A2	prostaglandin A2	13345-50-1	4444403	HMDB0002752	C05953	5280880	Neg
487	209	7746	141812	Lipid	Eicosanoid	2102	NAMED	XEYBRNLFEZDVAW-ARSRFYASSA-N	CCCCC[C@H](O)/C=C/[C@H]1[C@H](O)CC([C@@H]1C/C=C\CCCC(O)=O)=O	prostaglandin E2	prostaglandin E2	363-24-6	4444059	HMDB0001220	C00584,DG00448,D00079	5280360	Neg
821	209	33442	125870	Nucleotide	Pyrimidine Metabolism, Uracil containing	4241	NAMED	PTJWIQPHWPFNBW-GBNDHIKLSA-N	O[C@]1([H])[C@@](O)([H])[C@](CO)([H])O[C@]1(C2=CNC(NC2=O)=O)[H]	pseudouridine	pseudouridine	1445-07-4	21403010	HMDB0000767	C02067	15047	Neg
100004216	400	43023	156976	Cofactors and Vitamins	Pterin Metabolism	4415	NAMED	HNXQXTQTPAJEJL-UHFFFAOYSA-N	NC(N1)=NC2=NC=CN=C2C1=O	pterin	pterin	22363-60-4	65806	HMDB0000802	C00715	135398660	Pos Early
49	400	1408	155357	Amino Acid	Polyamine Metabolism	545	NAMED	KIDHWZJUCRJVML-UHFFFAOYSA-N	NCCCCN	putrescine	putrescine	110-60-1	13837702	HMDB0001414	C00134	1045	Pos Early
492	400	5331	155494	Cofactors and Vitamins	Vitamin B6 Metabolism	4470	NAMED	NGVDGCNFYWLIFO-UHFFFAOYSA-N	O=P(O)(O)OCC1=CN=C(C)C(O)=C1C([H])=O	pyridoxal phosphate	pyridoxal phosphate	41468-25-1,54-47-7	1022	HMDB0001491	C00018	1051	Pos Early
493	400	3138	155486	Cofactors and Vitamins	Vitamin B6 Metabolism	4469	NAMED	ZMJGSOSNSPKHNH-UHFFFAOYSA-N	NCC1=C(COP(O)(O)=O)C=NC(C)=C1O	pyridoxamine phosphate	pyridoxamine phosphate	529-96-4	1024	HMDB0001555	C00647	1053	Pos Early
100001121	209	31555	124697	Cofactors and Vitamins	Vitamin B6 Metabolism	4472	NAMED	HXACOUQIXZGNBF-UHFFFAOYSA-N	OC1=C(C(O)=O)C(CO)=CN=C1C	pyridoxate	pyridoxate	82-82-6	6467	HMDB0000017	C00847	6723	Neg
100020227	209	62087	218912	Peptide	Modified Peptides	1219	NAMED	YIJVJUARZXCJJP-WHFBIAKZSA-N	O=C([C@H](CC1)N([H])C1=O)N([H])[C@H](C(O)=O)C	pyroglutamylalanine*	pyroglutamylalanine*		140586			159907	Neg
100001132	209	32394	125806	Peptide	Modified Peptides	1235	NAMED	DTSWLLBBGHRXQH-XPUUQOCRSA-N	O=C1CC[C@@H](C(N[C@@H](C(C)C)C(O)=O)=O)N1	pyroglutamylvaline	pyroglutamylvaline	21282-10-0	134331			152416	Neg
823	305	48990	160586	Carbohydrate	Glycolysis, Gluconeogenesis, and Pyruvate Metabolism	1256	NAMED	LCTONWCANYUPML-UHFFFAOYSA-N	CC(C(O)=O)=O	pyruvate	pyruvate	127-17-3	96901	HMDB0000243	C00022	1060	Polar
100000442	305	18335	146498	Xenobiotics	Food Component/Plant	4927	NAMED	AAWZDTNXLSGCEK-WYWMIBKRSA-N	O[C@@]1([C@](O)(C[C@@](C(O)=O)(C[C@]1(O)[H])O)[H])[H]	quinate	quinate	77-95-2	10246715	HMDB0003072	C00296	6508	Polar
182	305	1899	146452	Cofactors and Vitamins	Nicotinate and Nicotinamide Metabolism	4320	NAMED	GJAWHXHKYYXBSV-UHFFFAOYSA-N	OC(C(C=CC=N1)=C1C(O)=O)=O	quinolinate	quinolinate	89-00-9	1037	HMDB0000232	C03722	1066	Polar
498	402	1806	165222	Cofactors and Vitamins	Vitamin A Metabolism	4450	NAMED	FPIPGXGPPPQFEQ-OVSJKPMPSA-N	C/C(/C=C/C(C(C)(CCC1)C)=C1C)=C\C=C\C(C)=C\CO	retinol (vitamin A)	retinol (vitamin A)	68-26-8	393012	HMDB0000305	C00473	445354	Pos Late
100000406	305	15772	146492	Carbohydrate	Pentose Metabolism	1279	NAMED	HEBKCHPVOIAQTA-ZXFHETKHSA-N	OC[C@@H](O)[C@@H](O)[C@@H](O)CO	ribitol	ribitol	488-81-3	10254628	HMDB0002917,HMDB0001851,HMDB0000568,HMDB0000508	C00379,C01904,C00474,C00532	6912	Polar
100001007	305	27731	147186	Carbohydrate	Pentose Metabolism	1280	NAMED	QXKAIJAYHKCRRA-BXXZVTAOSA-N	OC([C@H](O)[C@H](O)[C@H](O)CO)=O	ribonate	ribonate	5336-08-3	4574162	HMDB0000867	C01685	5460677	Polar
914	305	1471	147709	Carbohydrate	Pentose Metabolism	1278	NAMED	PYMYPHUHKUWMLA-LMVFSUKVSA-N	O=C[C@@H]([C@@H]([C@@H](CO)O)O)O	ribose	ribose	50-69-1	4470639	HMDB0000283	C00121	5779	Polar
219	305	1763	147132	Carbohydrate	Pentose Phosphate Pathway	1272	NAMED	YXJDFQJKERBOBM-TXICZTDVSA-N	O[C@@H]1[C@H](O)[C@@H](CO)O[C@@H]1OP(O)(O)=O	ribose 1-phosphate	ribose 1-phosphate	50-99-7,58459-37-3	388373	HMDB0001489	C00620	439236	Polar
100006122	305	54671	180863	Carbohydrate	Pentose Metabolism	1281	NAMED	LQXVFWRQNMEDEE-UHFFFAOYSA-N	OC1(CO)OCC(O)C1O	ribulose/xylulose	ribulose/xylulose			HMDB0000621,HMDB0000751,HMDB0001644,HMDB0003371		5289590,151261	Polar
100020967	209	63009	221130	Amino Acid	Glutathione Metabolism	598	NAMED	PWCIUOASSAHGHI-WPZUCAASSA-N	O=C(CC[C@@H](C(O)=O)N([H])[H])N([H])[C@H](C(N([H])CC(O)=O)=O)CSC(C(O)=O)CC(O)=O	S-(1,2-dicarboxyethyl)glutathione	S-(1,2-dicarboxyethyl)glutathione	1115-52-2	7978145			9802383	Neg
35	400	42370	166164	Amino Acid	Glutamate Metabolism	64	NAMED	DWAKNKKXGALPNW-UHFFFAOYSA-N	OC(C1CCC=N1)=O	S-1-pyrroline-5-carboxylate	S-1-pyrroline-5-carboxylate	2906-39-0	10140206	HMDB0001301	C04322	11966181	Pos Early
197	209	42382	124939	Amino Acid	Methionine, Cysteine, SAM and Taurine Metabolism	452	NAMED	ZJUKTBDSGOFHSH-UHFFFAOYSA-N	OC1C(N2C=NC3=C2N=CN=C3N)OC(CSCCC(N)C(O)=O)C1O	S-adenosylhomocysteine (SAH)	S-adenosylhomocysteine (SAH)	979-92-0	16788012	HMDB0000939	C00021	439155	Neg
1263	400	15915	155605	Amino Acid	Methionine, Cysteine, SAM and Taurine Metabolism	451	NAMED	MEFKEPWMEQBLKI-YDBXVIPQSA-N	NC1=NC=NC2=C1N=CN2[C@@]3([H])[C@@](O)([H])[C@@](O)([H])[C@](C[S+](CCC(N)C([O-])=O)C)([H])O3	S-adenosylmethionine (SAM)	S-adenosylmethionine (SAM)	86867-01-8,24346-00-7,86867-0108		HMDB0001185	C00019	34755	Pos Early
100003469	209	57579	212134	Nucleotide	Purine Metabolism, (Hypo)Xanthine/Inosine containing	4133	NAMED	NAQGHJTUZRHGAC-ZZZDFHIKSA-N	O=C(C[C@H](NC(C(N=C1)=C(N)N1[C@@H]2O[C@H](COP(O)(O)=O)[C@H]([C@H]2O)O)=O)C(O)=O)O	SAICAR	SAICAR	3031-95-6	141175	HMDB0000797	C04823	160666	Neg
501	305	1515	164364	Xenobiotics	Drug - Topical Agents	5989	NAMED	YGSDEFSMJLZEOE-UHFFFAOYSA-N	OC1=C(C(O)=O)C=CC=C1	salicylate	salicylate	69-72-7	331	HMDB0001895	C00805	338	Polar
1023	400	1516	155390	Amino Acid	Glycine, Serine and Threonine Metabolism	5	NAMED	FSYKKLYZXJSNPZ-UHFFFAOYSA-N	CNCC(O)=O	sarcosine	sarcosine	107-97-1	1057	HMDB0000271	C00213	1088	Pos Early
100002324	400	47897	157694	Xenobiotics	Drug - Other	6018	NAMED	GBFLZEXEOZUWRN-UHFFFAOYSA-N	OC(CSCC(N)C(O)=O)=O	S-carboxymethyl-cysteine	S-carboxymethyl-cysteine	638-23-3	1050	HMDB0029415	C03727	193653	Pos Early
100001211	209	32398	125812	Lipid	Fatty Acid, Dicarboxylate	1699	NAMED	CXMXRPHRNRROMY-UHFFFAOYSA-N	OC(CCCCCCCCC(O)=O)=O	sebacate (C10-DC)	sebacate (C10-DC)	111-20-6	5004	HMDB0000792	C08277	5192	Neg
100002619	305	53237	179411	Carbohydrate	Pentose Metabolism	1305	NAMED	HSNZZMHEPUFJNZ-SHUUEZRQSA-N	OCC([C@@H](O)[C@H](O)[C@H](O)[C@H](O)CO)=O	sedoheptulose	sedoheptulose	3019-74-7	4573620	HMDB0003219	C02076	5459879	Polar
100001628	209	35649	128257	Carbohydrate	Pentose Phosphate Pathway	1274	NAMED	JDTUMPKOJBQPKX-UHFFFAOYSA-N	OP(OCC(C(C(C(C(CO)=O)O)O)O)O)(O)=O	sedoheptulose-7-phosphate	sedoheptulose-7-phosphate	2646-35-7	596	HMDB0001068	C05382	616	Neg
503	400	1648	155437	Amino Acid	Glycine, Serine and Threonine Metabolism	10	NAMED	MTCFGRXMJLQNBG-REOHCLBHSA-N	OC([C@@H](N)CO)=O	serine	serine	56-45-1	5736	HMDB0000187	C00065	5951	Pos Early
504	400	2342	155468	Amino Acid	Tryptophan Metabolism	292	NAMED	QZAYGJVTTNCVMB-UHFFFAOYSA-N	NCCC1=CNC(C=C2)=C1C=C2O	serotonin	serotonin	153-98-0	5013	HMDB0000259	C00780	5202	Pos Early
100002749	400	39592	156595	Amino Acid	Methionine, Cysteine, SAM and Taurine Metabolism	463	NAMED	IDIDJDIHTAOVLG-VKHMYHEASA-N	OC([C@H](CSC)N)=O	S-methylcysteine	S-methylcysteine	1187-84-4	22826	HMDB0002108		24417,7058174,88180	Pos Early
100002927	400	43378	211502	Amino Acid	Methionine, Cysteine, SAM and Taurine Metabolism	464	NAMED	ZZLHPCSGGOGHFW-UHFFFAOYSA-N	NC(CS(C)=O)C(O)=O	S-methylcysteine sulfoxide	S-methylcysteine sulfoxide	6853-87-8	74136	HMDB0029432		82142	Pos Early
100001259	209	33944	126880	Amino Acid	Glutathione Metabolism	582	NAMED	QTQDDTSVRVWHMO-UHFFFAOYSA-N	O=C(NCC(O)=O)C(CSC)NC(CCC(N)C(O)=O)=O	S-methylglutathione	S-methylglutathione	2922-56-7	2841309		C11347	115260	Neg
50	400	485	155305	Amino Acid	Polyamine Metabolism	553	NAMED	ATHGHQPFGPMSJY-UHFFFAOYSA-N	NCCCCNCCCN	spermidine	spermidine	124-20-9	1071	HMDB0001257	C00315	1102	Pos Early
100015643	402	57426	211079	Lipid	Sphingolipid Synthesis	3021	NAMED	KWDXKYNWAKMLKK-YQMRQDNGSA-N	OC(/C=C/CCCCCCCC/C=C\CCC)C(CO)N([H])[H]	sphingadienine	sphingadienine	25696-03-1	4952479			6449795	Pos Late
313	402	17769	158166	Lipid	Sphingolipid Synthesis	3019	NAMED	OTKJDMGTUTTYMP-UHFFFAOYSA-N	CCCCCCCCCCCCCCCC(C(CO)N)O	sphinganine	sphinganine	3102-56-5	3014	HMDB0000269	C00836	3126	Pos Late
100006314	402	52433	164557	Lipid	Sphingomyelins	3135	NAMED	LQINJRUGTUOHGS-YPDYIYJKSA-N	CCCCCCCCCCCCC/C=C/[C@@H](O)[C@@H](NC(CCCCCCCCCCCCCC)=O)COP([O-])(OCC[N+](C)(C)C)=O	sphingomyelin (d17:1/16:0, d18:1/15:0, d16:1/17:0)*	sphingomyelin (d17:1/16:0, d18:1/15:0, d16:1/17:0)*	121999-58-4	28532779	HMDB0240617,HMDB0240608			Pos Late
100009027	402	57473	211136	Lipid	Dihydrosphingomyelins	3121	NAMED	JCELSEVNSMXGKA-IOLBBIBUSA-N	[H][C@](NC(CCCCCCCCCCCCCCCCC)=O)(COP(OCC[N+](C)(C)C)([O-])=O)[C@@](O)([H])CCCCCCCCCCCCCCC	sphingomyelin (d18:0/18:0, d19:0/17:0)*	sphingomyelin (d18:0/18:0, d19:0/17:0)*		24846878	HMDB0012087		44260130	Pos Late
100004328	402	42463	164531	Lipid	Sphingomyelins	3133	NAMED	KYICBZWZQPCUMO-PSALXKTOSA-N	CCCCCCCCCCCCCC(N[C@@](COP([O-])(OCC[N+](C)(C)C)=O)([C@](O)(/C=C/CCCCCCCCCCCCC)[H])[H])=O	sphingomyelin (d18:1/14:0, d16:1/16:0)*	sphingomyelin (d18:1/14:0, d16:1/16:0)*		9608732	HMDB0012097		11433862	Pos Late
100008920	402	52615	165347	Lipid	Sphingomyelins	3138	NAMED	YMQZQHIESOAPQH-JXGHDCMNSA-N	O=C(N[C@@]([C@]([H])(O)/C=C/CCCCCCCCCCCCC)([H])COP([O-])(OCC[N+](C)(C)C)=O)CCCCCCCCCCCCCCCC	sphingomyelin (d18:1/17:0, d17:1/18:0, d19:1/16:0)	sphingomyelin (d18:1/17:0, d17:1/18:0, d19:1/16:0)	121999-64-2		HMDB0240620,HMDB0240609,HMDB0240622		46891763	Pos Late
100006290	402	48490	164042	Lipid	Sphingomyelins	3141	NAMED	AADLTHQNYQJHQV-SVLGDMRNSA-N	CCCCCCCCCCCCC/C=C/[C@@H](O)[C@@H](NC(CCCCCCCCCCCCCCCCCCC)=O)COP([O-])(OCC[N+](C)(C)C)=O	sphingomyelin (d18:1/20:0, d16:1/22:0)*	sphingomyelin (d18:1/20:0, d16:1/22:0)*		23113477	HMDB0012102		44260124	Pos Late
100006295	402	48493	164535	Lipid	Sphingomyelins	3146	NAMED	VBFKEZGCUWHGSK-ADSSWVSQSA-N	CCCCCCCCCCCCC/C=C/[C@@H](O)[C@@H](NC(CCCCCCCCCCC/C=C\CCCCCCCC)=O)COP([O-])(OCC[N+](C)(C)C)=O	sphingomyelin (d18:1/22:1, d18:2/22:0, d16:1/24:1)*	sphingomyelin (d18:1/22:1, d18:2/22:0, d16:1/24:1)*		29368329	HMDB0012104			Pos Late
100005986	402	47153	164529	Lipid	Sphingomyelins	3149	NAMED	WKZHECFHXLTOLJ-QYKFWSDSSA-N	O[C@H](/C=C/CCCCCCCCCCCCC)[C@H](CO[P](OCC[N+](C)(C)C)([O-])=O)NC(CCCCCCCCCCCCC/C=C\CCCCCCCC)=O	sphingomyelin (d18:1/24:1, d18:2/24:0)*	sphingomyelin (d18:1/24:1, d18:2/24:0)*	94359-13-4	24846874	HMDB0012107		44260126	Pos Late
100005985	402	47154	164532	Lipid	Sphingomyelins	3134	NAMED	SOWIKWJDPCEPOJ-IOBWIPHESA-N	CCCC/C=C/CCCCCCCC(N[C@@](COP([O-])(OCC[N+](C)(C)C)=O)([C@](O)(/C=C/CCCCCCCCCCCCC)[H])[H])=O	sphingomyelin (d18:2/14:0, d18:1/14:1)*	sphingomyelin (d18:2/14:0, d18:1/14:1)*			HMDB0240637,HMDB0240612			Pos Late
100004329	402	42459	161023	Lipid	Sphingomyelins	3137	NAMED	IWHLTJGDYLJQSH-FLPFCPAFSA-N	CCCCC/C=C/CCCCCCCCC(N[C@@](COP([O-])(OCC[N+](C)(C)C)=O)([C@](O)(/C=C/CCCCCCCCCCCCC)[H])[H])=O	sphingomyelin (d18:2/16:0, d18:1/16:1)*	sphingomyelin (d18:2/16:0, d18:1/16:1)*			HMDB0240638,HMDB0240613			Pos Late
100008956	402	52435	164559	Lipid	Sphingomyelins	3148	NAMED	JBDGKEXQKCCQFK-JWQIMADESA-N	[H][C@](NC(CCCCCCCCCCCCCCCCCCCCCC)=O)(COP(OCC[N+](C)(C)C)([O-])=O)[C@@](O)([H])/C=C/CCCCCCCC/C=C\CCC	sphingomyelin (d18:2/23:0, d18:1/23:1, d17:1/24:1)*	sphingomyelin (d18:2/23:0, d18:1/23:1, d17:1/24:1)*			HMDB0240634,HMDB0011696,HMDB0240614		134757653	Pos Late
100008957	402	52437	164561	Lipid	Sphingomyelins	3150	NAMED	TXFLWJQVQCDUDZ-BRUGZULGSA-N	[H][C@](NC(CCCCCCCCCCCCC/C=C\CCCCCCCC)=O)(COP(OCC[N+](C)(C)C)([O-])=O)[C@@](O)([H])/C=C/CCCCCCCC/C=C\CCC	sphingomyelin (d18:2/24:1, d18:1/24:2)*	sphingomyelin (d18:2/24:1, d18:1/24:2)*			HMDB0240636,HMDB0240615		85336023	Pos Late
297	402	17747	158164	Lipid	Sphingosines	3179	NAMED	WWUZIQQURGPMPG-CCEZHUSRSA-N	CCCCCCCCCCCCC/C=C/C(C(CO)N)O	sphingosine	sphingosine	123-78-4	4510275	HMDB0000252	C00319	5280335	Pos Late
100000626	402	34445	158668	Lipid	Sphingosines	3181	NAMED	DUYSYHSSBDVJSM-KRWOKUGFSA-N	OP([O-])(OC[C@@]([H])([C@](O)(/C=C/CCCCCCCCCCCCC)[H])[NH3+])=O	sphingosine 1-phosphate	sphingosine 1-phosphate	26993-30-6	4446673	HMDB0000277	C06124	5283560	Pos Late
100001296	400	34384	156088	Xenobiotics	Food Component/Plant	5086	NAMED	CMUNUTVVOOHQPW-LURJTMIESA-N	C[N+]1(C)[C@H]([C@@]([O-])=O)CCC1	stachydrine	stachydrine	4136-37-2	103115	HMDB0004827	C10172	115244	Pos Early
439	209	1358	125724	Lipid	Long Chain Saturated Fatty Acid	1532	NAMED	QIQXTHQIDYTFRH-UHFFFAOYSA-N	CCCCCCCCCCCCCCCCCC(O)=O	stearate (18:0)	stearate (18:0)	57-11-4	5091	HMDB0000827	C01530	5281	Neg
100001229	209	33969	126890	Lipid	Long Chain Polyunsaturated Fatty Acid (n3 and n6)	1575	NAMED	JIWBIWFOSCKQMA-LTKCOYKYSA-N	CC\C=C/C\C=C/C\C=C/C\C=C/CCCCC(O)=O	stearidonate (18:4n3)	stearidonate (18:4n3)	111174-40-4	4471933	HMDB0006547	C16300	5312508	Neg
100002254	402	38625	159084	Lipid	Endocannabinoid	2181	NAMED	OTGQIQQTPXJQRG-UHFFFAOYSA-N	OCCNC(CCCCCCCCCCCCCCCCC)=O	stearoyl ethanolamide	stearoyl ethanolamide	111-57-9	25958	HMDB0013078		27902	Pos Late
1538	402	19503	164530	Lipid	Sphingomyelins	3125	NAMED	LKQLRGMMMAHREN-YJFXYUILSA-N	CCCCCCCCCCCCCCCCCC(N[C@@](COP([O-])(OCC[N+](C)(C)C)=O)([C@](O)(/C=C/CCCCCCCCCCCCC)[H])[H])=O	stearoyl sphingomyelin (d18:1/18:0)	stearoyl sphingomyelin (d18:1/18:0)	85187-10-6,85187-10-6	4956085	HMDB0001348	C00550	6453725	Pos Late
100001391	402	34409	158657	Lipid	Fatty Acid Metabolism (Acyl Carnitine, Long Chain Saturated)	1884	NAMED	FNPHNLNTJNMAEE-HSZRJFAPSA-N	[O-]C(C[C@@H](OC(CCCCCCCCCCCCCCCCC)=O)C[N+](C)(C)C)=O	stearoylcarnitine (C18)	stearoylcarnitine (C18)	18822-91-8	21233653	HMDB0000848		3006797	Pos Late
100000016	305	15730	145770	Lipid	Fatty Acid, Dicarboxylate	1694	NAMED	TYFQFVWCELRYAO-UHFFFAOYSA-N	OC(CCCCCCC(O)=O)=O	suberate (C8-DC)	suberate (C8-DC)	505-48-6	10025	HMDB0000893	C08278	10457	Polar
252	305	1437	147106	Energy	TCA Cycle	1466	NAMED	KDYFGRWQOYBRFD-UHFFFAOYSA-N	OC(CCC(O)=O)=O	succinate	succinate	110-15-6	1078	HMDB0000254	C00042	1110	Polar
100001948	400	37058	156287	Energy	TCA Cycle	1465	NAMED	HAEVNYBCYZZDFL-UHFFFAOYSA-N	[O-]C(CC(C[N+](C)(C)C)OC(CCC(O)=O)=O)=O	succinylcarnitine (C4-DC)	succinylcarnitine (C4-DC)	256928-74-2	28639166	HMDB0061717		71464481	Pos Early
935	305	1519	147116	Carbohydrate	Disaccharides and Oligosaccharides	1343	NAMED	CZMRCDWAGMRECN-UGDNZRGBSA-N	OC[C@]1(O[C@@H]2[C@@H]([C@H]([C@@H]([C@H](O2)CO)O)O)O)[C@H]([C@@H]([C@@H](CO)O1)O)O	sucrose	sucrose	57-50-1	5768	HMDB0000258	C00089	5988	Polar
100002528	209	46960	148213	Xenobiotics	Chemical	6117	NAMED	QAOWNCQODCNURD-UHFFFAOYSA-N	OS(O)(=O)=O	sulfate*	sulfate*	14808-79-8	1086	HMDB01448	C00059	5152822	Neg
100021080	402	64205	237128	Xenobiotics	Drug - Antineoplastic	5664	NAMED	NKANXQFJJICGDU-QPLCGJKRSA-N	CC/C(c1ccccc1)=C(c2ccc(OCCN(C)C)cc2)\c3ccccc3	tamoxifen	tamoxifen	10540-29-1	2015313	HMDB14813	D08559,C07108	2733526	Pos Late
100000840	209	20693	143841	Xenobiotics	Food Component/Plant	5229	NAMED	ROBFUDYVXSDBQM-UHFFFAOYSA-N	O=C(C(O)C(O)=O)O	tartronate (hydroxymalonate)	tartronate (hydroxymalonate)	80-69-3	44	HMDB0035227	C02287	45	Neg
512	209	2125	124601	Amino Acid	Methionine, Cysteine, SAM and Taurine Metabolism	477	NAMED	XOAAWQZATWQOTB-UHFFFAOYSA-N	NCCS(=O)(O)=O	taurine	taurine	107-35-7	1091	HMDB0000251	C00245	1123	Neg
100001250	209	33983	126892	Lipid	Primary Bile Acid Metabolism	3486	NAMED	XSOLDPYUICCHJX-OEYGYFRSSA-N	O=S(CCNC(CC[C@@H](C)[C@@]1([H])CCC2C3[C@@H](O)[C@@H](O)[C@]4([H])C[C@H](O)CC[C@]4(C)C3CC[C@]12C)=O)(O)=O	tauro-beta-muricholate	tauro-beta-muricholate	25696-60-0	147312	HMDB0000932		121596216,21124703,168408	Neg
1629	209	18494	124667	Lipid	Primary Bile Acid Metabolism	3482	NAMED	BHTRKEVKTKCXOH-BJLOMENOSA-N	C[C@@]12[C@@]([H])(CC[C@@]2([C@@H](CCC(NCCS(O)(=O)=O)=O)C)[H])[C@@]([C@@H](C[C@]3([H])C[C@H](O)CC4)O)([H])[C@]([C@]34C)([H])CC1	taurochenodeoxycholate	taurochenodeoxycholate	6009-98-9	343282	HMDB0000951	C05465	387316	Neg
1648	209	18497	125762	Lipid	Primary Bile Acid Metabolism	3475	NAMED	WBWWGRHZICKQGZ-HGVCTONRSA-N	C[C@@]12[C@@]([H])(CC[C@]2([H])[C@@H](CCC(NCCS(O)(=O)=O)=O)C)[C@@]([C@H](O)C[C@@]3([H])[C@@]4(CC[C@@H](O)C3)C)([H])[C@@]4([H])C[C@@H]1O	taurocholate	taurocholate	145-42-6		HMDB0000036	C05122	6675,46783527	Neg
100001418	400	35117	156141	Amino Acid	Methionine, Cysteine, SAM and Taurine Metabolism	485	NAMED	JKLRIMRKZBSSED-UHFFFAOYSA-N	N=C(NCCS(O)(=O)=O)N	taurocyamine	taurocyamine	543-18-0	61635	HMDB0003584	C01959	68340	Pos Early
1668	209	12261	124839	Lipid	Secondary Bile Acid Metabolism	3509	NAMED	AWDRATDZQPNJFN-RZGBOAIJSA-N	C[C@@]12[C@@]([H])(CC[C@]2([H])[C@@H](CCC(NCCS(O)(=O)=O)=O)C)[C@@](CC[C@@]3([H])[C@@]4(CC[C@@H](O)C3)C)([H])[C@@]4([H])C[C@@H]1O	taurodeoxycholate	taurodeoxycholate	207737-97-1	2015539	HMDB0000896	C05463	2733768	Neg
100003869	209	43588	145259	Lipid	Secondary Bile Acid Metabolism	3549	NAMED	HMXPOCDLAFAFNT-BHYUGXBJSA-N	C[C@@H]([C@H]1CC[C@H]2[C@@H]3C[C@@H]([C@@H]4C[C@@H](CC[C@@]4([C@H]3CC[C@]12C)C)O)O)CCC(NCCS(=O)(O)=O)=O	taurohyodeoxycholic acid	taurohyodeoxycholic acid	38411-85-7	106373	HMDB0000874		12443252	Neg
100002912	209	39378	143716	Lipid	Secondary Bile Acid Metabolism	3538	NAMED	BHTRKEVKTKCXOH-BWIGJTJCSA-N	O=C(NCCS(=O)(O)=O)CC[C@@H](C)C1CC[C@@]2([H])[C@]3([H])[C@@H](O)CC4C[C@H](O)CC[C@]4(C)[C@@]3([H])CC[C@@]21C	tauroursodeoxycholate	tauroursodeoxycholate	14605-22-2	24539842	HMDB0000874		9848818	Neg
100020343	209	62850	220619	Lipid	Long Chain Polyunsaturated Fatty Acid (n3 and n6)	1568	NAMED	HXHZGHRLVRFQDR-HZJYTTRNSA-N	OC(CCC/C=C\C/C=C\CCCCC)=O	tetradecadienoate (14:2)*	tetradecadienoate (14:2)*	39039-37-7	4471834	HMDB0000560		5312409	Neg
100001613	209	35669	128271	Lipid	Fatty Acid, Dicarboxylate	1709	NAMED	HQHCYKULIHKCEB-UHFFFAOYSA-N	O=C(O)CCCCCCCCCCCCC(O)=O	tetradecanedioate (C14-DC)	tetradecanedioate (C14)	821-38-5	12630	HMDB0000872		13185	Neg
873	400	5341	155495	Cofactors and Vitamins	Thiamine Metabolism	4441	NAMED	OHQKBYLHTFYNQF-UHFFFAOYSA-N	NC1=C(C[N+]2=CSC(CC[O-])=C2C)C=NC(C)=N1	thiamin (vitamin B1)	thiamin (vitamin B1)	59-43-8		HMDB0000235	DG00125,C00378,D08580	1130	Pos Early
522	209	35670	128273	Cofactors and Vitamins	Thiamine Metabolism	4443	NAMED	AYEKOFBPNLCAJY-UHFFFAOYSA-N	CC1=NC=C(C(N)=N1)C[N+]2=CSC(CCOP(OP(O)([O-])=O)(O)=O)=C2C	thiamin diphosphate	thiamin diphosphate	154-87-0	8715	HMDB0001372	C00068	1132	Neg
523	400	15798	164851	Cofactors and Vitamins	Thiamine Metabolism	4442	NAMED	HZSAJDVWZRBGIF-UHFFFAOYSA-N	CC1=NC=C(C[N+]2=CSC(CCOP(O)([O-])=O)=C2C)C(N)=N1	thiamin monophosphate	thiamin monophosphate	532-40-1	2627905	HMDB0002666	C01081	1131,3382778	Pos Early
100009232	400	53231	179281	Xenobiotics	Chemical	6270	NAMED	DZLNHFMRPBPULJ-VKHMYHEASA-N	O=C(O)[C@]1(NCSC1)[H]	thioproline	thioproline	34592-47-4	84120	HMDB0062164		93176	Pos Early
100001022	305	27738	146524	Cofactors and Vitamins	Ascorbate and Aldarate Metabolism	4374	NAMED	JPIJQSOTBSSVTP-UHFFFAOYSA-N	O=C(O)C(O)([H])C([H])(O)CO	threonate	threonate	70753-61-6	133224	HMDB0062620,HMDB0000943	C01620	151152,5460407	Polar
564	400	1284	155352	Amino Acid	Glycine, Serine and Threonine Metabolism	17	NAMED	AYFVYJQAPQTCCC-GBXIJSLDSA-N	N[C@H](C(O)=O)[C@H](O)C	threonine	threonine	72-19-5	6051	HMDB0000167	C00188	6288	Pos Early
872	209	2183	124827	Nucleotide	Pyrimidine Metabolism, Thymine containing	4294	NAMED	IQFYYKKMVGJFEH-XLPZGREQSA-N	O=C(NC(C(C)=C1)=O)N1[C@]2([C@@]([C@@]([C@@](CO)(O2)[H])(O)[H])([H])[H])[H]	thymidine	thymidine	50-89-5	5585	HMDB0000273	C00214	5789	Neg
1248	209	12023	124621	Nucleotide	Pyrimidine Metabolism, Thymine containing	4290	NAMED	GYOZYWVXFNDGLU-XLPZGREQSA-N	CC1=CN([C@@]2([H])[C@@]([H])([H])[C@@](O)([H])[C@](COP(O)(O)=O)([H])O2)C(NC1=O)=O	thymidine 5'-monophosphate	TMP	33430-62-5	10239189	HMDB0001227	C00364	9700	Neg
882	209	604	126810	Nucleotide	Pyrimidine Metabolism, Thymine containing	4297	NAMED	RWQNBRDOKXIBIV-UHFFFAOYSA-N	O=C1C(C)=CNC(N1)=O	thymine	thymine	65-71-4	1103	HMDB0000262	C00178	1135	Neg
100001597	400	35428	156182	Amino Acid	Leucine, Isoleucine and Valine Metabolism	405	NAMED	WURBQCVBQNMUQT-RMKNXTFCSA-N	[O-]C(CC(C[N+](C)(C)C)OC(/C(C)=C/C)=O)=O	tiglylcarnitine (C5:1-DC)	tiglyl carnitine (C5)	64191-86-2	17216200	HMDB0002366		22833596	Pos Early
1001	400	32306	155905	Amino Acid	Urea cycle; Arginine and Proline Metabolism	520	NAMED	PMMYEEVYMWASQN-DMTCNVIQSA-N	O[C@@H]1C[C@@H](C(O)=O)NC1	trans-4-hydroxyproline	hydroxyproline	51-35-4	5605	HMDB0000725	C01157	5810	Pos Early
537	400	607	155340	Amino Acid	Histidine Metabolism	80	NAMED	LOIYMIARKYCTBW-OWOJBTEDSA-N	O=C(O)/C=C/C1=CNC=N1	trans-urocanate	trans-urocanate	104-98-3	643824	HMDB0000301	C00785	736715	Pos Early
2053	305	15729	147741	Energy	TCA Cycle	1474	NAMED	KQTIIICEAUMSDG-UHFFFAOYSA-N	OC(CC(C(O)=O)CC(O)=O)=O	tricarballylate	tricarballylate	99-14-9	14220	HMDB0031193	C19806	14925	Polar
100008955	402	52436	164560	Lipid	Sphingomyelins	3127	NAMED	SXZWBNWTCVLZJN-NMIJJABPSA-N	[H][C@](NC(CCCCCCCCCCCCCCCCCCCCCC)=O)(COP(OCC[N+](C)(C)C)([O-])=O)[C@@](O)([H])/C=C/CCCCCCCCCCCCC	tricosanoyl sphingomyelin (d18:1/23:0)*	tricosanoyl sphingomyelin (d18:1/23:0)*			HMDB0012105			Pos Late
100001092	400	32401	155930	Cofactors and Vitamins	Nicotinate and Nicotinamide Metabolism	4342	NAMED	WWNNZCOKKKDOPX-UHFFFAOYSA-N	C[N+]1=CC(C([O-])=O)=CC=C1	trigonelline (N'-methylnicotinate)	trigonelline (N'-methylnicotinate)	535-83-1	5369	HMDB0000875	C01004	5570	Pos Early
100003397	400	40406	156717	Lipid	Phospholipid Metabolism	2261	NAMED	UYPYRKYUKCHHIB-UHFFFAOYSA-N	C[N+](C)([O-])C	trimethylamine N-oxide	trimethylamine N-oxide	1184-78-7	1113	HMDB0000925	C01104	1145	Pos Early
565	400	54	155294	Amino Acid	Tryptophan Metabolism	259	NAMED	QIVBCDIJIAJPQS-VIFPVBQESA-N	O=C(O)[C@@H](N)CC1=CNC2=C1C=CC=C2	tryptophan	tryptophan	73-22-3	6066	HMDB0000929	C00078	6305	Pos Early
815	400	1299	155353	Amino Acid	Tyrosine Metabolism	167	NAMED	OUYCCCASQSFEME-QMMMGPOBSA-N	N[C@@H](CC1=CC=C(O)C=C1)C(O)=O	tyrosine	tyrosine	60-18-4	5833	HMDB0000158	C00082	6057	Pos Early
100003598	209	41375	143081	Peptide	Dipeptide	1032	NAMED	HPYDSVWYXXKHRD-UHFFFAOYSA-N	O=C(CNC(C(CC1=CC=C(C=C1)O)N)=O)O	tyrosylglycine	tyrosylglycine	673-05-5	227627	HMDB0029105		7021854	Neg
100000298	305	15860	147164	Carbohydrate	Nucleotide Sugar	1401	NAMED	HSCJRCZFDFQWRP-ABVWGUQPSA-N	O[C@H]([C@@H]1O)[C@@H](O[C@@H]1COP(OP(O[C@H]([C@H](O)[C@H]2O)O[C@H](CO)[C@@H]2O)(O)=O)(O)=O)N(C=CC3=O)C(N3)=O	UDP-galactose	UDP-galactose	137868-52-1,91183-98-1,2956-16-3	17069	HMDB0000302	C00052	18068	Polar
1096	305	32344	147194	Carbohydrate	Nucleotide Sugar	1397	NAMED	HSCJRCZFDFQWRP-UHFFFAOYSA-N	OC1C(N(C=CC2=O)C(N2)=O)OC(COP(O)(OP(OC(C(C(O)C3O)O)OC3CO)(O)=O)=O)C1O	UDP-glucose	UDP-glucose	117756-22-6	8308	HMDB0000286	C00029	8629	Polar
1097	209	2763	125997	Carbohydrate	Nucleotide Sugar	1402	NAMED	HDYANYHVCAPMJV-UHFFFAOYSA-N	OC1C(N(C=CC2=O)C(N2)=O)OC(COP(OP(OC(C(C(O)C3O)O)OC3C(O)=O)(O)=O)(O)=O)C1O	UDP-glucuronate	UDP-glucuronate	28053-08-9,63700-19-6	16522	HMDB0000935	C00167	17473	Neg
100002957	305	46148	210928	Carbohydrate	Nucleotide Sugar	1409	NAMED	LFTYTUAZOPRMMI-HEXNZZLISA-N	O[C@]1([H])[C@@](O)([H])[C@](COP(O)(OP(O)(O[C@H]2[C@H](NC(C)=O)[C@@H](O)[C@H](O)C(CO)O2)=O)=O)([H])O[C@]1(N(C=C3)C(NC3=O)=O)[H]	UDP-N-acetylglucosamine/galactosamine	UDP-N-acetylglucosamine/galactosamine			HMDB0000304,HMDB0000290	C00203,C00043	44576,1167	Polar
100001617	209	42395	128311	Lipid	Fatty Acid, Dicarboxylate	1701	NAMED	LWBHHRRTOZQPDM-UHFFFAOYSA-N	O=C(O)CCCCCCCCCC(O)=O	undecanedioate (C11-DC)	undecanedioate (C11-DC)	1852-04-6	15037	HMDB0000888		15816	Neg
825	305	605	146422	Nucleotide	Pyrimidine Metabolism, Uracil containing	4240	NAMED	ISAKRJDGNUQOIC-UHFFFAOYSA-N	O=C(NC=C1)NC1=O	uracil	uracil	66-22-8	1141	HMDB0000300	C00106	1174	Polar
1134	209	1604	124593	Nucleotide	Purine Metabolism, (Hypo)Xanthine/Inosine containing	4151	NAMED	LEHOTFFKMJEONL-UHFFFAOYSA-N	O=C1NC(NC(NC2=O)=O)=C2N1	urate	urate	120K5305,69-93-2		HMDB0000289	C00366	1175	Neg
533	400	1670	155443	Amino Acid	Urea cycle; Arginine and Proline Metabolism	492	NAMED	XSQUKJJJFZCRTK-UHFFFAOYSA-N	O=C(N)N	urea	urea	57-13-6	1143	HMDB0000294	C00086	1176	Pos Early
100002682	209	62102	218948	Nucleotide	Purine Metabolism, (Hypo)Xanthine/Inosine containing	4152	NAMED	MFGPUMDDJCTHOI-UMMCILCDSA-N	O[C@H]1[C@H](N(C(NC2=O)=O)C(N3)=C2NC3=O)O[C@H](CO)[C@H]1O	uric acid ribonucleoside*	uric acid ribonucleoside*	2124-54-1	144595	HMDB0029920	C05513	164933	Neg
535	209	606	123185	Nucleotide	Pyrimidine Metabolism, Uracil containing	4239	NAMED	DRTQHJPVMGBUCF-UHFFFAOYSA-N	OC1C(N(C=CC2=O)C(N2)=O)OC(CO)C1O	uridine	uridine	58-96-8	5807	HMDB0000296	C00299	6029	Neg
106	305	39764	147620	Nucleotide	Pyrimidine Metabolism, Uracil containing	4236	NAMED	FOGRQMPFHUHIGU-XVFCMESISA-N	O=C1C=CN([C@H]2[C@H](O)[C@H](OP(O)(O)=O)[C@@H](CO)O2)C(N1)=O	uridine 3'-monophosphate (3'-UMP)	uridine 3'-monophosphate (3'-UMP)	35170-03-7,35170-0-7	91753	HMDB0060282	C01368	101543	Polar
870	209	5345	124835	Nucleotide	Pyrimidine Metabolism, Uracil containing	4233	NAMED	XCCTYIAWTASOJW-UHFFFAOYSA-N	OC1C(N(C=CC2=O)C(N2)=O)OC(COP(OP(O)(O)=O)(O)=O)C1O	uridine 5'-diphosphate (UDP)	uridine 5'-diphosphate (UDP)	21931-53-3	5809	HMDB0000295	C00015	6031	Neg
869	305	2856	146458	Nucleotide	Pyrimidine Metabolism, Uracil containing	4234	NAMED	DJJCXFVJDGTHFX-XVFCMESISA-N	O[C@]1([H])[C@@](O)([H])[C@](COP(O)(O)=O)([H])O[C@]1(N(C=C2)C(NC2=O)=O)[H]	uridine 5'-monophosphate (UMP)	UMP	3387-36-8	1399139	HMDB0000288	C00105	6030	Polar
871	209	33448	126085	Nucleotide	Pyrimidine Metabolism, Uracil containing	4232	NAMED	PGAVKCOVUIYSFO-XVFCMESISA-N	O[C@]1([H])[C@@](O)([H])[C@](COP(O)(OP(O)(OP(O)(O)=O)=O)=O)([H])O[C@]1(N(C=C2)C(NC2=O)=O)[H]	uridine 5'-triphosphate (UTP)	uridine 5'-triphosphate (UTP)	19817-92-6	5903	HMDB0000285	C00075	6133	Neg
75	209	37137	127657	Nucleotide	Pyrimidine Metabolism, Uracil containing	4238	NAMED	HWDMHJDYMFRXOX-UHFFFAOYSA-N	OCC1OC(N2C=CC(NC2=O)=O)C3OP(O)(OC13)=O	uridine-2',3'-cyclic monophosphate	uridine-2',3'-cyclic monophosphate	40632-52-8	3824355	HMDB0011640	C02355	439715	Neg
1136	209	33443	126081	Lipid	Short Chain Fatty Acid	1506	NAMED	NQPDZGIKBAWPEJ-UHFFFAOYSA-N	OC(CCCC)=O	valerate (5:0)	valerate (5:0)	109-52-4	7701	HMDB0000892	C00803	7991	Neg
100001451	209	36768	128295	Lipid	Fatty Acid Metabolism (Acyl Glycine)	1821	NAMED	NYZBWOSRZJKQAI-UHFFFAOYSA-N	OC(CNC(CCCC)=O)=O	valerylglycine	valerylglycine (C5)	24003-66-5	3924818	HMDB0000927		4737557	Neg
566	400	1649	155438	Amino Acid	Leucine, Isoleucine and Valine Metabolism	421	NAMED	KZSNJWFQEVHDMF-BYPYZUCNSA-N	N[C@H](C(O)=O)C(C)C	valine	valine	72-18-4	6050	HMDB0000883	C00183	6287	Pos Early
100003640	400	42079	156902	Peptide	Dipeptide	1049	NAMED	XXDVDTMEVBYRPK-UHFFFAOYSA-N	O=C(C(C(C)C)N)NC(CCC(N)=O)C(O)=O	valylglutamine	valylglutamine	42854-54-6	4419671	HMDB0029125		5253209	Pos Early
100003641	400	40475	156743	Peptide	Dipeptide	1050	NAMED	IOUPEELXVYPCPG-UHFFFAOYSA-N	O=C(C(C(C)C)N)NCC(O)=O	valylglycine	valylglycine	686-43-1	120256	HMDB0029127		136487	Pos Early
100003210	400	39994	156660	Peptide	Dipeptide	1053	NAMED	XCTHZFGSVQBHBW-UHFFFAOYSA-N	O=C(C(C(C)C)N)NC(CC(C)C)C(O)=O	valylleucine	valylleucine	22906-55-4	312586	HMDB0029131		352039	Pos Early
999907765	209	46590	146351				UNNAMED			X-07765	X-07765						Neg
999910445	209	25638	219198				UNNAMED			X-10445	X-10445						Neg
999911308	209	46390	145473				UNNAMED			X-11308	X-11308						Neg
999911407	209	46596	146357				UNNAMED			X-11407	X-11407						Neg
999911580	209	47479	148975				UNNAMED			X-11580	X-11580						Neg
999911612	400	47423	157407				UNNAMED			X-11612	X-11612						Pos Early
999911615	209	32932	219822				UNNAMED			X-11615	X-11615						Neg
999911787	400	33132	156002				UNNAMED			X-11787	X-11787						Pos Early
999911795	400	33140	156004				UNNAMED			X-11795	X-11795						Pos Early
999912100	209	47908	150054				UNNAMED			X-12100	X-12100						Neg
999912101	400	47642	157543				UNNAMED			X-12101	X-12101						Pos Early
999912104	209	52597	165325				UNNAMED			X-12104	X-12104						Neg
999912112	400	47690	157563				UNNAMED			X-12112	X-12112						Pos Early
999912193	209	46985	148238				UNNAMED			X-12193	X-12193						Neg
999912306	209	47917	150069				UNNAMED			X-12306	X-12306						Neg
999912462	400	46620	157261				UNNAMED			X-12462	X-12462						Pos Early
999912740	209	46627	146567				UNNAMED			X-12740	X-12740						Neg
999912906	209	47955	150146				UNNAMED			X-12906	X-12906						Neg
999914056	400	46632	157266				UNNAMED			X-14056	X-14056						Pos Early
999915161	400	47620	157525				UNNAMED			X-15161	X-15161						Pos Early
999915220	209	46658	146599				UNNAMED			X-15220	X-15220						Neg
999915461	400	46283	157144				UNNAMED			X-15461	X-15461						Pos Early
999915806	209	47263	148740				UNNAMED			X-15806	X-15806						Neg
999916649	209	47992	150196				UNNAMED			X-16649	X-16649						Neg
999917009	209	47545	149046				UNNAMED			X-17009	X-17009						Neg
999917010	209	47993	150197				UNNAMED			X-17010	X-17010						Neg
999917325	209	46672	146618				UNNAMED			X-17325	X-17325						Neg
999918921	209	47671	149605				UNNAMED			X-18921	X-18921						Neg
999919497	209	47675	149609				UNNAMED			X-19497	X-19497						Neg
999921310	209	46354	145053				UNNAMED			X-21310	X-21310						Neg
999921351	209	46396	145479				UNNAMED			X-21351	X-21351						Neg
999921353	209	46398	145481				UNNAMED			X-21353	X-21353						Neg
999921796	209	46972	148225				UNNAMED			X-21796	X-21796						Neg
999921821	209	46998	148251				UNNAMED			X-21821	X-21821						Neg
999921959	209	47205	148682				UNNAMED			X-21959	X-21959						Neg
999922162	400	47417	157401				UNNAMED			X-22162	X-22162						Pos Early
999922772	209	48077	150291				UNNAMED			X-22772	X-22772						Neg
999923109	209	48654	154634				UNNAMED			X-23109	X-23109						Neg
999923240	209	48936	160531				UNNAMED			X-23240	X-23240						Neg
999923276	209	48972	160567				UNNAMED			X-23276	X-23276						Neg
999923583	400	49459	161121				UNNAMED			X-23583	X-23583						Pos Early
999923587	400	49463	161125				UNNAMED			X-23587	X-23587						Pos Early
999923593	400	49469	161131				UNNAMED			X-23593	X-23593						Pos Early
999923639	400	49515	161179				UNNAMED			X-23639	X-23639						Pos Early
999923644	400	49521	161202				UNNAMED			X-23644	X-23644						Pos Early
999923654	400	49531	161212				UNNAMED			X-23654	X-23654						Pos Early
999923655	400	49532	161213				UNNAMED			X-23655	X-23655						Pos Early
999923911	209	49819	161753				UNNAMED			X-23911	X-23911						Neg
999924243	400	52286	164314				UNNAMED			X-24243	X-24243						Pos Early
999924257	209	52311	164340				UNNAMED			X-24257	X-24257						Neg
999924328	209	52524	165251				UNNAMED			X-24328	X-24328						Neg
999924337	209	52533	165260				UNNAMED			X-24337	X-24337						Neg
999924412	400	52641	165394				UNNAMED			X-24412	X-24412						Pos Early
999924422	209	52651	165404				UNNAMED			X-24422	X-24422						Neg
999924425	400	52655	165410				UNNAMED			X-24425	X-24425						Pos Early
999924473	400	52790	165629				UNNAMED			X-24473	X-24473						Pos Early
999924801	400	54829	207715				UNNAMED			X-24801	X-24801						Pos Early
999924952	209	57719	213221				UNNAMED			X-24952	X-24952						Neg
999924978	209	57819	213980				UNNAMED			X-24978	X-24978						Neg
999925004	209	61526	217781				UNNAMED			X-25004	X-25004						Neg
999925102	209	61675	217970				UNNAMED			X-25102	X-25102						Neg
999925105	209	61678	217973				UNNAMED			X-25105	X-25105						Neg
999925107	209	61680	217975				UNNAMED			X-25107	X-25107						Neg
999925109	400	61682	217977				UNNAMED			X-25109	X-25109						Pos Early
999925180	400	62247	219199				UNNAMED			X-25180	X-25180						Pos Early
999925271	400	62500	219782				UNNAMED			X-25271	X-25271						Pos Early
999925656	400	63332	222343				UNNAMED			X-25656	X-25656						Pos Early
999925810	400	63592	222878				UNNAMED			X-25810	X-25810						Pos Early
999925932	400	63836	223401				UNNAMED			X-25932	X-25932						Pos Early
999925948	400	63899	223706				UNNAMED			X-25948	X-25948						Pos Early
999925984	209	63974	224206				UNNAMED			X-25984	X-25984						Neg
999926008	400	64007	233006				UNNAMED			X-26008	X-26008						Pos Early
999926035	400	64248	235746				UNNAMED			X-26035	X-26035						Pos Early
999926054	209	64267	235788				UNNAMED			X-26054	X-26054						Neg
1004	209	3147	123237	Nucleotide	Purine Metabolism, (Hypo)Xanthine/Inosine containing	4141	NAMED	LRFVTYWOQMYALW-UHFFFAOYSA-N	O=C(N1)C(N=CN2)=C2NC1=O	xanthine	xanthine	69-89-6	1151	HMDB0000292	C00385	1188	Neg
100000299	209	15136	124851	Nucleotide	Purine Metabolism, (Hypo)Xanthine/Inosine containing	4143	NAMED	UBORTCNDUKBEOP-UUOKFMHZSA-N	OC1=C(N=CN2[C@@]3([H])[C@@](O)([H])[C@@](O)([H])[C@](CO)([H])O3)C2=NC(O)=N1	xanthosine	xanthosine	146-80-5	58484	HMDB0000299	C01762	64959	Neg

## Sheet: Sample Meta Data
PARENT_SAMPLE_NAME	CLIENT_IDENTIFIER	NEG	POLAR	POS EARLY	POS LATE	BOX_NUMBER	CLIENT_MATRIX	CLIENT_SAMPLE_ID	CLIENT_SAMPLE_NUMBER	GROUP_NAME	SAMPLE_AMOUNT	SAMPLE_AMOUNT_UNITS	SAMPLE_BOX_LOCATION	VOL_EXTRACTED
INRE-00160	1	261654	261650	261744	262672	3000862942	extracted tumor	1	1	N	15.7	mg	A1	600
INRE-00161	2	261654	261650	261744	262672	3000862942	extracted tumor	2	2	P	16.1	mg	A2	600
INRE-00162	3	261654	261650	261744	262672	3000862942	extracted tumor	3	3	P	16.4	mg	A3	600
INRE-00163	4	261654	261650	261744	262672	3000862942	extracted tumor	4	4	P	16.1	mg	A4	600
INRE-00164	5	261654	261650	261744	262672	3000862942	extracted tumor	5	5	P	16.3	mg	A5	600
INRE-00165	6	261654	261650	261744	262672	3000862942	extracted tumor	6	6	P	17	mg	A6	600
INRE-00166	8	261654	261650	261744	262672	3000862942	extracted tumor	8	7	N	17	mg	A7	600
INRE-00167	9	261654	261650	261744	262672	3000862942	extracted tumor	9	8	N	15.9	mg	A8	600
INRE-00168	10	261654	261650	261744	262672	3000862942	extracted tumor	10	9	P	7.5	mg	B1	600
INRE-00169	11	261654	261650	261744	262672	3000862942	extracted tumor	11	10	N	14.9	mg	B2	600
INRE-00170	12	261654	261650	261744	262672	3000862942	extracted tumor	12	11	N	16.1	mg	B3	600
INRE-00171	13	261654	261650	261744	262672	3000862942	extracted tumor	13	12	P	16.6	mg	B4	600
INRE-00172	14	261654	261650	261744	262672	3000862942	extracted tumor	14	13	N	16	mg	B5	600
INRE-00173	15	261654	261650	261744	262672	3000862942	extracted tumor	15	14	N	15.8	mg	B6	600
INRE-00174	16	261654	261650	261744	262672	3000862942	extracted tumor	16	15	N	17	mg	B7	600
INRE-00175	17	261654	261650	261744	262672	3000862942	extracted tumor	17	16	N	16	mg	B8	600
INRE-00176	18	261654	261650	261744	262672	3000862942	extracted tumor	18	17	P	16.3	mg	C1	600
INRE-00177	19	261654	261650	261744	262672	3000862942	extracted tumor	19	18	P	17.1	mg	C2	600
INRE-00178	20	261654	261650	261744	262672	3000862942	extracted tumor	20	19	N	17	mg	C3	600

## Sheet: Peak Area Data
PARENT_SAMPLE_NAME	35	49	50	55	73	75	93	98	106	111	112	132	136	166	171	172	179	180	181	182	187	189	192	194	197	207	208	209	212	213	215	216	219	229	231	233	234	240	241	244	249	250	252	254	266	267	269	270	272
INRE-00160	10358716	16113031	66914626	17545480	116728	317364	9215859	96866	3730270	12283675	54119854	1154262	1085046	2892376	41172412	64753680	614685	4562790875	42633900	3602520		22240316	5819893	1845953	7146863	2191669	5068578	168716164	34334472	291482	1048593	1791233	21171307	3476305124		341247906	947078646	5461253	172135	67663858	6151202	351201	247106082	94833796	25185690	1092795651	8070713	3651753	648203
INRE-00161	13717045	11310272	64890483	17538287	51684	198866	14495466	178697	3123386	4615289	41365399	660276	1034556	3577165	22173510	48163352	145568	2615743269	27797674	2625554		22861388	4216066	2256090	8420090	2995845	9392112	273354648	36809771	415539	1205639	297369	26883890	1931318086		341215400	1098569331	5218359	291571	48318131	8554277	279145	246809730	3525344	20583811	1221262933	16824778	7764724
INRE-00162	12171185	12375938	45672080	16285286	601899	1619512	9746690	97390	2356288	11234505	48115213	1056475	69950	3883708	74917012	65629890	237746	5109206551	36852850	3552661		25453949	6089021	1924140	8529636	2068371	5862532	91800996	51719719	337563	1601332	2593412	14058483	4325639028		347708010	1012483182	9223727	212359	47368834	5787755	259248	318262790	15000947	19590835	1193665462	6554273	4815384	447697
INRE-00163	14501453	15374942	68229639	13905100	149478	365196	16916751	196507	4844460	14255561	49423590	1755241	1547585	4174644	69723466	59550466		5286222878	46765104	4596363		29197771	6240815	2053860	11863341	2905225	6168294	127373579	44978415	371650	1053248	2379990	20239990	4452495688	150514	410839888	1083250899	7543012	160473	51848536	6309755	410637	241569477	37322824	13518973	1204470104	11604723	5030291	251433
INRE-00164	14174133	16545574	79202381	18403553	62897	197281	13626447	148529	4538711	9396915	41413414	962657	1335184	3713694	41711494	60752753		3940574799	34286858	3475707	16431938	24850235	6821633	2042388	9555387	5129110	8742973	250102761	43214729	344608	1644120	2196217	18525833	3678366731	240388	420853826	1188680533	7411512	326880	50372073	13292000	317514	249581179	9312185	14024418	1182654248	15885873	7488664	548202
INRE-00165	17836004	15855837	90847408	21096509		125801	17838937	412461	3081618	23631115	74100118	1866316	1002478	5726586	22379009	68091082		3229443905	30777840	7456461		27193852	9279455	2623735	17753167	4339187	9811602	345164721	48993283	407099	2268682	9115238	24136674	2614437425		419650571	839326328	8961561	547794	69964308	6216207	656498	292494239	39445657	17882783	958959456	22073506	10520441	557738
INRE-00166	13038289	13567527	48988949	9969852		91942	10930529	138962	3373411	9036549	32530896	662363	740528	3867009	58141803	54728889	784383	4456593566	30797538	2962509		21085435	5562034	1900501	6482569	2681540	9192113	191387120	38629844	262754	2406053	294770	18686511	3263419076		348336841	1022132370	6096988	219930	41927716	6137515	119748	251506175	11958703	7848870	1057200999	6321566	3757134	76815
INRE-00167	11059713	19637968	80651066	22093052	94561	323824	34877313	101886	5585519	16485361	52033333	1476825	2255622	3416933	9591435	50452539	206793	2647106942	23230838	5327244		25129103	9212627	2038337	7668010	3653244	12490004	594120412	50097164	233699	6843680	1159846	20354064	1570842485	364443	397865915	1058120872	5480571	218453	58207801	8369444	121132	313466392	164397118	25996050	1104409404	13815132	6605193	604862
INRE-00168	10377981	3020627	18000973	14243250		83788	31629274	251455	1269984	5005921	21739354	1054889	376487	1950670	2835951	15357246		1119384012	15274756	1530528		8931682	2850308	1114040	5277077	3836293	6218021	198225016	13925431	114076	1395642	5107835	12233869	483944896	529173	188940758	355723194	2166914	347795	30740836	7757923	55299	118259224	35461857	13066330	673551472	8401690	4087525	140561
INRE-00169	17185475	12449407	49961255	16875656	74164	253080	16254440	567334	3665029	10733648	49756584	2017200	2890945	2858816	27770969	50908182	324821	4166005024	34652268	3870469		24429758	6693440	2116989	6784321	3531605	6381601	189460687	35177865	254008	2154654	442836	21639431	2689071140	211457	350684693	940757693	5938333	1242925	49981211	5577886	456171	208893737	46928502	14044703	945959368	9358651	4699022	859436
INRE-00170	12860976	21240770	88656430	16682743		247866	26965214	106138	4921211	11028206	36155889	2009874	1901785	5004104	19230037	41665286	206950	2081605166	25354733	2805387		19438235	7734517	1916011	6609275	3604056	9578279	323513721	34345316	238579	2596023	738227	21908884	1626469559		347656774	984328512	6247332	396340	44197978	5159361	564927	137712100	25013198	13186502	1121832656	12788569	4474390	623040
INRE-00171	6735360	3735708	22652256	7234107			26813545	74820	2264088	4309892	20598395	690216	570255	2913118	36618533	56283567	112319	4530670416	37716040	790867		18975290	2137777	1085212	5243629	1997597	7328876	183251286	17503938	159440	1422933	901485	14382649	3330784811	129245	300489943	551822362	6171704	311043	41420617	9324456	56125	98152103	26086342	16455681	819946201	8691629	3880443	1168737
INRE-00172	11966610	18099677	56589833	11918108	227456	1731421	8240823	117317	4107521	11391687	44137523	1035385	2050979	4199947	74808207	55834046	424746	5818811079	66599423	6175707		24009161	7178131	2024946	7715408	2494176	5371554	97960050	37714204	320018	765171	583882	18744343	4390006781		415009952	1048035421	8048802	147002	40903509	5979606	241395	317194532	71280988	21252156	1197052430	5977451	4642115	513112
INRE-00173	14363489	19734799	74837528	16108295		150618	15505928	140558	3783876	14402005	49408549	2223229	2243447	4043837	43144006	71190160	208248	3199436894	31999224	4772934		30106045	7050989	1845804	7601938	3494849	7725122	221888069	50167489	271718	1652428	513613	20041105	3493648538		406384953	1166179293	8005281	315257	51762630	5311095	625543	212710388	73764852	6961291	1209669232	9314052	5314288	629569
INRE-00174	16648799	25009759	120434860	14246850	186448	530083	12483742	135582	5982239	17586581	44679012	1569970	2279402	3628572	61466631	57037904	235800	3553558775	37297008	3377298		35281897	7795967	2291902	10109199	2790876	6495214	191109383	53965435	296269	878515	740801	18070615	3959991956		368217862	1145449553	11840036	304059	60908929	8000098	624973	196018823	69939248	14897974	1119338916	10737633	4461872	1004649
INRE-00175	17864663	16638493	79637227	9580599	214560	430095	14116766	179968	5295585	19704494	35861976	1060036	5537262	4406097	52258957	56001853	316256	3233974857	31941178	4598744		22802599	6871974	2125184	8746952	1689276	6078674	192612804	39177379	291380	938474	777428	15605689	3430140166		320815313	973316155	8465292	223566	53443904	5374466	509892	213117826	61817743	23533801	1233158135	9145639	3692089	352824
INRE-00176	17820123	15881425	112877934	15611972	439697	4092008	36129786	136629	5241693	10440281	37326419	1400912	965770	5255389	26340423	53089099	177547	2601298289	27637874	2799434	17655984	24560354	6567946	1935173	10283997	2465657	9931885	328371688	57997069	496856	896659	3281334	21218617	2347778394		311184603	850263136	7964295	442989	55423384	4950447	649181	177851112	18148866	22806343	1219313912	19981694	5765386	107972
INRE-00177	14164423	22206373	86307597	22054269	107702	202597	40752546	270118	8152352	15122411	53263113	1401666	576597	5246670	24459888	60799916	147547	2649333226	26987062	3311844		33549815	8490872	2471670	10232548	3784423	7981940	431867474	45960733	325636	3080379	694401	31808529	2184265753		381508797	979326563	7572607	541786	51969196	5898801	319500	108790823	20717465	11478076	1313413646	17357133	8984699	470134
INRE-00178	15783293	16072533	70428438	10275998	2900157	5016437	23097845	110243	4992783	11372552	28367459	1256485	2805830	2667180	34096006	38774514	149249	2600920458	26313472	763034		18278796	4891711	1369769	7394823	1469302	6650936	173485019	69250006	345839	1858576	1550093	17984206	3225805260		199937861	634952533	6934459	531739	43692792	5042529	860436	200151878	55625429	12274285	1084707397	8446401	2567750	476944
[truncated: 878 more columns]

## Sheet: Batch-normalized Data
PARENT_SAMPLE_NAME	35	49	50	55	73	75	93	98	106	111	112	132	136	166	171	172	179	180	181	182	187	189	192	194	197	207	208	209	212	213	215	216	219	229	231	233	234	240	241	244	249	250	252	254	266	267	269	270	272
INRE-00160	0.731319	1.00252	0.950108	1.08922	0.780904	1.11269	0.566975	0.697068	0.908156	1.08012	1.22616	0.918644	0.812657	0.747962	1.12436	1.15628	2.9517	1.41089	1.33476	1.03649		0.910378	0.869492	0.911606	0.92631	0.754389	0.69159	0.875934	0.794509	0.983842	0.654825	1.98698	1.05639	1.06523		0.979649	0.962157	0.736861	0.553412	1.34328	1.00223	1	1.15948	2.54091	1.69054	0.974116	0.86238	0.77713	1.22151
INRE-00161	0.968415	0.703702	0.921368	1.08877	0.345763	0.697232	0.891785	1.28594	0.760407	0.405827	0.937193	0.525495	0.774842	0.925047	0.605527	0.860031	0.699013	0.808832	0.870277	0.755401		0.935801	0.62988	1.11415	1.09133	1.03119	1.28152	1.41919	0.851788	1.40257	0.752898	0.329866	1.34144	0.591808		0.979556	1.11606	0.704088	0.937398	0.959225	1.39377	0.79483	1.15809	0.0944554	1.38165	1.08863	1.79778	1.65241
INRE-00162	0.859279	0.770005	0.648489	1.01099	4.02667	5.67808	0.599632	0.700839	0.573652	0.987861	1.09012	0.840818	0.0523898	1.00432	2.04588	1.17192	1.14165	1.57985	1.15377	1.02214		1.04192	0.9097	0.950218	1.10553	0.711949	0.799922	0.476609	1.19681	1.13938	1	2.87682	0.701482	1.32549		0.998195	1.0286	1.24451	0.682732	0.940379	0.943013	0.738176	1.49337	0.401924	1.315	1.06403	0.700344	1.02476	0.843665
INRE-00163	1.02379	0.956597	0.96878	0.863226	1	1.28039	1.04075	1.41411	1.17941	1.25351	1.11976	1.39695	1.15908	1.07955	1.90405	1.06337		1.63459	1.4641	1.32243		1.19517	0.932378	1.01428	1.53762	1	0.841643	0.661293	1.04081	1.25443	0.657732	2.64008	1.00992	1.36437	0.66622	1.17943	1.1005	1.01774	0.515919	1.02931	1.02806	1.16924	1.1335	1	0.907437	1.07366	1.24	1.0705	0.473815
INRE-00164	1.00069	1.02943	1.12458	1.14249	0.420778	0.691675	0.838322	1.06885	1.10498	0.82628	0.938281	0.766151	1	0.960353	1.13908	1.08483		1.21849	1.07344	1	0.964092	1.01721	1.01915	1.00861	1.23848	1.76548	1.19295	1.29847	1	1.16316	1.02672	2.43622	0.924392	1.12715	1.06403	1.20818	1.20761	1	1.05092	1	2.1657	0.904081	1.17109	0.249504	0.941364	1.05422	1.69745	1.59366	1.03306
INRE-00165	1.25921	0.986518	1.28993	1.30967		0.441063	1.09748	2.96816	0.750238	2.07791	1.67885	1.48535	0.750816	1.48088	0.611139	1.21587		0.998599	0.963579	2.14531		1.11314	1.38635	1.29571	2.301	1.49358	1.33876	1.79201	1.13372	1.37409	1.41675	10.1114	1.20436	0.801134		1.20473	0.852689	1.20914	1.76115	1.38895	1.01282	1.86929	1.37245	1.05688	1.20035	0.854815	2.35862	2.23886	1.05103
INRE-00166	0.920496	0.844144	0.695585	0.618927		0.322352	0.672464	1	0.821277	0.794593	0.737035	0.527156	0.554626	1	1.58777	0.977269	3.76658	1.37805	0.964195	0.852347		0.863105	0.830968	0.938544	0.840211	0.923006	1.25423	0.993637	0.893905	0.886876	1.50253	0.326983	0.932409	1		1	1.03841	0.822638	0.707073	0.83236	1	0.340967	1.18013	0.320413	0.526841	0.942387	0.675478	0.799557	0.144755
INRE-00167	0.780809	1.22183	1.14515	1.37153	0.632608	1.13534	2.14571	0.733193	1.35983	1.44957	1.17889	1.17536	1.68937	0.883611	0.261928	0.900908	0.993013	0.81853	0.727301	1.53271		1.02863	1.37637	1.00661	0.993857	1.25747	1.70422	3.08453	1.15926	0.788807	4.27374	1.28659	1.01562	0.481349	1.61313	1.14219	1.07497	0.739467	0.702324	1.15556	1.36365	0.344908	1.47086	4.40473	1.74494	0.984469	1.47619	1.40565	1.13984
INRE-00168	0.732679	0.187937	0.255592	0.884218		0.293764	1.94589	1.80952	0.309185	0.440176	0.492537	0.839556	0.281974	0.504439	0.0774458	0.274227		0.346133	0.478215	0.44035		0.365607	0.425836	0.550158	0.683966	1.32048	0.848428	1.02914	0.322238	0.385042	0.871551	5.66602	0.610439	0.148294	2.34228	0.542408	0.361387	0.292371	1.11816	0.610275	1.26402	0.157457	0.554901	0.950139	0.877054	0.600403	0.897746	0.869867	0.264881
INRE-00169	1.21328	0.774577	0.70939	1.04764	0.496153	0.887309	1	4.08266	0.892273	0.943821	1.12731	1.60543	2.1652	0.739284	0.758386	0.909045	1.55978	1.2882	1.08488	1.11358		1	1	1.04545	0.879321	1.2156	0.870748	0.983635	0.814025	0.857356	1.34554	0.491229	1.07975	0.824004	0.935971	1.00674	0.955735	0.801231	3.99599	0.992241	0.908818	1.29889	0.98018	1.25737	0.942726	0.843227	1	1	1.61957
INRE-00170	0.907977	1.32156	1.25882	1.03566		0.869028	1.65894	0.763792	1.1981	0.969721	0.819164	1.5996	1.42436	1.29405	0.525145	0.743998	0.993767	0.643668	0.793795	0.807141		0.795679	1.15554	0.946204	0.856633	1.24054	1.30692	1.67961	0.794759	0.805278	1.62116	0.818901	1.0932	0.498394		0.998048	1	0.842923	1.27423	0.87743	0.840627	1.60856	0.646178	0.670185	0.88512	1	1.3665	0.952196	1.17409
INRE-00171	0.475512	0.232428	0.321635	0.449092			1.64961	0.538421	0.551205	0.378973	0.466687	0.549323	0.427098	0.753326	1	1.00503	0.539352	1.40096	1.1808	0.227541		0.776729	0.319384	0.535921	0.679631	0.687588	1	0.951397	0.405046	0.53816	0.888593	1	0.717657	1.02064	0.572077	0.862642	0.560608	0.832719	1	0.822293	1.51926	0.159809	0.460553	0.698938	1.10456	0.730899	0.928727	0.825798	2.20243
INRE-00172	0.844836	1.12612	0.803508	0.739874	1.52167	6.07043	0.506989	0.844238	1	1.00168	1	0.824033	1.5361	1.0861	2.04291	0.997004	2.03962	1.79928	2.08506	1.77682		0.982783	1.07241	1	1	0.858514	0.73293	0.508585	0.872716	1.08016	0.477834	0.647689	0.935295	1.34522		1.1914	1.06472	1.08599	0.47261	0.812028	0.974272	0.687341	1.48835	1.90985	1.42651	1.06705	0.638709	0.98789	0.966937
INRE-00173	1.01405	1.22786	1.0626	1		0.528073	0.95395	1.01149	0.921207	1.26638	1.11942	1.7694	1.68025	1.04573	1.1782	1.27121	1	0.98932	1.00182	1.37323		1.23235	1.05342	0.911532	0.985293	1.20295	1.05407	1.15199	1.16089	0.917133	1.03191	0.569741	1	1.07055		1.16664	1.18475	1.08011	1.01355	1.02761	0.865349	1.78115	0.998088	1.9764	0.467264	1.0783	0.995234	1.13093	1.1864
INRE-00174	1.1754	1.55606	1.71003	0.884442	1.24733	1.85849	0.76802	0.975677	1.45641	1.54641	1.01227	1.24949	1.70718	0.938341	1.67857	1.0185	1.1323	1.09882	1.16768	0.971687		1.44422	1.16472	1.13183	1.31026	0.96064	0.88625	0.992195	1.24877	1	0.548615	0.821756	0.901678	1.21345		1.05707	1.16369	1.59752	0.977547	1.20918	1.30348	1.77953	0.919767	1.8739	1	0.997777	1.14735	0.949532	1.89322
INRE-00175	1.26123	1.03521	1.13075	0.594762	1.4354	1.50793	0.868487	1.29509	1.28924	1.73264	0.812505	0.843652	4.14719	1.13941	1.42712	1	1.51865	1	1	1.32311		0.933394	1.02667	1.0495	1.1337	0.581461	0.829414	1	0.906575	0.983498	0.586058	0.862386	0.778684	1.05109		0.920992	0.988812	1.14218	0.718762	1.06098	0.875675	1.45185	1	1.6563	1.57966	1.09924	0.977239	0.785714	0.664881
INRE-00176	1.25809	0.98811	1.60273	0.969188	2.94155	14.3467	2.22276	0.983211	1.27612	0.918024	0.845684	1.11495	0.723324	1.35903	0.719319	0.947988	0.852575	0.804366	0.865274	0.805429	1.03591	1.00535	0.981251	0.955666	1.33292	0.848697	1.35517	1.70483	1.34207	1.67704	0.559946	3.63992	1.05875	0.719423		0.893344	0.8638	1.07458	1.42421	1.10028	0.806588	1.84846	0.83452	0.486267	1.53084	1.08689	2.1351	1.22693	0.203469
INRE-00177	1	1.38163	1.22547	1.36912	0.720521	0.710313	2.50716	1.94383	1.98474	1.32973	1.20675	1.11555	0.431848	1.35678	0.667965	1.08568	0.708516	0.819219	0.844899	0.952855		1.37332	1.26854	1.22061	1.32625	1.30263	1.08911	2.24215	1.06354	1.09912	1.92364	0.770286	1.58716	0.669318		1.09523	0.994918	1.02174	1.74184	1.03171	0.961106	0.909735	0.510473	0.555088	0.770445	1.17078	1.85466	1.91204	0.885947
INRE-00178	1.11429	1	1	0.637932	19.4019	17.5878	1.42102	0.793332	1.21552	1	0.642706	1	2.10146	0.689727	0.931113	0.692379	0.716689	0.804249	0.82381	0.219533		0.748218	0.730822	0.676447	0.958449	0.505745	0.907497	0.900693	1.60246	1.16731	1.16064	1.71949	0.897366	0.988474		0.573979	0.645062	0.935634	1.70954	0.867401	0.821591	2.44998	0.939161	1.49039	0.82389	0.966907	0.902523	0.546443	0.89878
[truncated: 878 more columns]

## Sheet: Batch-norm Imputed Data
PARENT_SAMPLE_NAME	35	49	50	55	73	75	93	98	106	111	112	132	136	166	171	172	179	180	181	182	187	189	192	194	197	207	208	209	212	213	215	216	219	229	231	233	234	240	241	244	249	250	252	254	266	267	269	270	272
INRE-00160	0.731319	1.00252	0.950108	1.08922	0.780904	1.11269	0.566975	0.697068	0.908156	1.08012	1.22616	0.918644	0.812657	0.747962	1.12436	1.15628	2.9517	1.41089	1.33476	1.03649	0.964092	0.910378	0.869492	0.911606	0.92631	0.754389	0.69159	0.875934	0.794509	0.983842	0.654825	1.98698	1.05639	1.06523	0.572077	0.979649	0.962157	0.736861	0.553412	1.34328	1.00223	1	1.15948	2.54091	1.69054	0.974116	0.86238	0.77713	1.22151
INRE-00161	0.968415	0.703702	0.921368	1.08877	0.345763	0.697232	0.891785	1.28594	0.760407	0.405827	0.937193	0.525495	0.774842	0.925047	0.605527	0.860031	0.699013	0.808832	0.870277	0.755401	0.964092	0.935801	0.62988	1.11415	1.09133	1.03119	1.28152	1.41919	0.851788	1.40257	0.752898	0.329866	1.34144	0.591808	0.572077	0.979556	1.11606	0.704088	0.937398	0.959225	1.39377	0.79483	1.15809	0.0944554	1.38165	1.08863	1.79778	1.65241	0.144755
INRE-00162	0.859279	0.770005	0.648489	1.01099	4.02667	5.67808	0.599632	0.700839	0.573652	0.987861	1.09012	0.840818	0.0523898	1.00432	2.04588	1.17192	1.14165	1.57985	1.15377	1.02214	0.964092	1.04192	0.9097	0.950218	1.10553	0.711949	0.799922	0.476609	1.19681	1.13938	1	2.87682	0.701482	1.32549	0.572077	0.998195	1.0286	1.24451	0.682732	0.940379	0.943013	0.738176	1.49337	0.401924	1.315	1.06403	0.700344	1.02476	0.843665
INRE-00163	1.02379	0.956597	0.96878	0.863226	1	1.28039	1.04075	1.41411	1.17941	1.25351	1.11976	1.39695	1.15908	1.07955	1.90405	1.06337	0.539352	1.63459	1.4641	1.32243	0.964092	1.19517	0.932378	1.01428	1.53762	1	0.841643	0.661293	1.04081	1.25443	0.657732	2.64008	1.00992	1.36437	0.66622	1.17943	1.1005	1.01774	0.515919	1.02931	1.02806	1.16924	1.1335	1	0.907437	1.07366	1.24	1.0705	0.473815
INRE-00164	1.00069	1.02943	1.12458	1.14249	0.420778	0.691675	0.838322	1.06885	1.10498	0.82628	0.938281	0.766151	1	0.960353	1.13908	1.08483	0.539352	1.21849	1.07344	1	0.964092	1.01721	1.01915	1.00861	1.23848	1.76548	1.19295	1.29847	1	1.16316	1.02672	2.43622	0.924392	1.12715	1.06403	1.20818	1.20761	1	1.05092	1	2.1657	0.904081	1.17109	0.249504	0.941364	1.05422	1.69745	1.59366	1.03306
INRE-00165	1.25921	0.986518	1.28993	1.30967	0.345763	0.441063	1.09748	2.96816	0.750238	2.07791	1.67885	1.48535	0.750816	1.48088	0.611139	1.21587	0.539352	0.998599	0.963579	2.14531	0.964092	1.11314	1.38635	1.29571	2.301	1.49358	1.33876	1.79201	1.13372	1.37409	1.41675	10.1114	1.20436	0.801134	0.572077	1.20473	0.852689	1.20914	1.76115	1.38895	1.01282	1.86929	1.37245	1.05688	1.20035	0.854815	2.35862	2.23886	1.05103
INRE-00166	0.920496	0.844144	0.695585	0.618927	0.345763	0.322352	0.672464	1	0.821277	0.794593	0.737035	0.527156	0.554626	1	1.58777	0.977269	3.76658	1.37805	0.964195	0.852347	0.964092	0.863105	0.830968	0.938544	0.840211	0.923006	1.25423	0.993637	0.893905	0.886876	1.50253	0.326983	0.932409	1	0.572077	1	1.03841	0.822638	0.707073	0.83236	1	0.340967	1.18013	0.320413	0.526841	0.942387	0.675478	0.799557	0.144755
INRE-00167	0.780809	1.22183	1.14515	1.37153	0.632608	1.13534	2.14571	0.733193	1.35983	1.44957	1.17889	1.17536	1.68937	0.883611	0.261928	0.900908	0.993013	0.81853	0.727301	1.53271	0.964092	1.02863	1.37637	1.00661	0.993857	1.25747	1.70422	3.08453	1.15926	0.788807	4.27374	1.28659	1.01562	0.481349	1.61313	1.14219	1.07497	0.739467	0.702324	1.15556	1.36365	0.344908	1.47086	4.40473	1.74494	0.984469	1.47619	1.40565	1.13984
INRE-00168	0.732679	0.187937	0.255592	0.884218	0.345763	0.293764	1.94589	1.80952	0.309185	0.440176	0.492537	0.839556	0.281974	0.504439	0.0774458	0.274227	0.539352	0.346133	0.478215	0.44035	0.964092	0.365607	0.425836	0.550158	0.683966	1.32048	0.848428	1.02914	0.322238	0.385042	0.871551	5.66602	0.610439	0.148294	2.34228	0.542408	0.361387	0.292371	1.11816	0.610275	1.26402	0.157457	0.554901	0.950139	0.877054	0.600403	0.897746	0.869867	0.264881
INRE-00169	1.21328	0.774577	0.70939	1.04764	0.496153	0.887309	1	4.08266	0.892273	0.943821	1.12731	1.60543	2.1652	0.739284	0.758386	0.909045	1.55978	1.2882	1.08488	1.11358	0.964092	1	1	1.04545	0.879321	1.2156	0.870748	0.983635	0.814025	0.857356	1.34554	0.491229	1.07975	0.824004	0.935971	1.00674	0.955735	0.801231	3.99599	0.992241	0.908818	1.29889	0.98018	1.25737	0.942726	0.843227	1	1	1.61957
INRE-00170	0.907977	1.32156	1.25882	1.03566	0.345763	0.869028	1.65894	0.763792	1.1981	0.969721	0.819164	1.5996	1.42436	1.29405	0.525145	0.743998	0.993767	0.643668	0.793795	0.807141	0.964092	0.795679	1.15554	0.946204	0.856633	1.24054	1.30692	1.67961	0.794759	0.805278	1.62116	0.818901	1.0932	0.498394	0.572077	0.998048	1	0.842923	1.27423	0.87743	0.840627	1.60856	0.646178	0.670185	0.88512	1	1.3665	0.952196	1.17409
INRE-00171	0.475512	0.232428	0.321635	0.449092	0.345763	0.293764	1.64961	0.538421	0.551205	0.378973	0.466687	0.549323	0.427098	0.753326	1	1.00503	0.539352	1.40096	1.1808	0.227541	0.964092	0.776729	0.319384	0.535921	0.679631	0.687588	1	0.951397	0.405046	0.53816	0.888593	1	0.717657	1.02064	0.572077	0.862642	0.560608	0.832719	1	0.822293	1.51926	0.159809	0.460553	0.698938	1.10456	0.730899	0.928727	0.825798	2.20243
INRE-00172	0.844836	1.12612	0.803508	0.739874	1.52167	6.07043	0.506989	0.844238	1	1.00168	1	0.824033	1.5361	1.0861	2.04291	0.997004	2.03962	1.79928	2.08506	1.77682	0.964092	0.982783	1.07241	1	1	0.858514	0.73293	0.508585	0.872716	1.08016	0.477834	0.647689	0.935295	1.34522	0.572077	1.1914	1.06472	1.08599	0.47261	0.812028	0.974272	0.687341	1.48835	1.90985	1.42651	1.06705	0.638709	0.98789	0.966937
INRE-00173	1.01405	1.22786	1.0626	1	0.345763	0.528073	0.95395	1.01149	0.921207	1.26638	1.11942	1.7694	1.68025	1.04573	1.1782	1.27121	1	0.98932	1.00182	1.37323	0.964092	1.23235	1.05342	0.911532	0.985293	1.20295	1.05407	1.15199	1.16089	0.917133	1.03191	0.569741	1	1.07055	0.572077	1.16664	1.18475	1.08011	1.01355	1.02761	0.865349	1.78115	0.998088	1.9764	0.467264	1.0783	0.995234	1.13093	1.1864
INRE-00174	1.1754	1.55606	1.71003	0.884442	1.24733	1.85849	0.76802	0.975677	1.45641	1.54641	1.01227	1.24949	1.70718	0.938341	1.67857	1.0185	1.1323	1.09882	1.16768	0.971687	0.964092	1.44422	1.16472	1.13183	1.31026	0.96064	0.88625	0.992195	1.24877	1	0.548615	0.821756	0.901678	1.21345	0.572077	1.05707	1.16369	1.59752	0.977547	1.20918	1.30348	1.77953	0.919767	1.8739	1	0.997777	1.14735	0.949532	1.89322
INRE-00175	1.26123	1.03521	1.13075	0.594762	1.4354	1.50793	0.868487	1.29509	1.28924	1.73264	0.812505	0.843652	4.14719	1.13941	1.42712	1	1.51865	1	1	1.32311	0.964092	0.933394	1.02667	1.0495	1.1337	0.581461	0.829414	1	0.906575	0.983498	0.586058	0.862386	0.778684	1.05109	0.572077	0.920992	0.988812	1.14218	0.718762	1.06098	0.875675	1.45185	1	1.6563	1.57966	1.09924	0.977239	0.785714	0.664881
INRE-00176	1.25809	0.98811	1.60273	0.969188	2.94155	14.3467	2.22276	0.983211	1.27612	0.918024	0.845684	1.11495	0.723324	1.35903	0.719319	0.947988	0.852575	0.804366	0.865274	0.805429	1.03591	1.00535	0.981251	0.955666	1.33292	0.848697	1.35517	1.70483	1.34207	1.67704	0.559946	3.63992	1.05875	0.719423	0.572077	0.893344	0.8638	1.07458	1.42421	1.10028	0.806588	1.84846	0.83452	0.486267	1.53084	1.08689	2.1351	1.22693	0.203469
INRE-00177	1	1.38163	1.22547	1.36912	0.720521	0.710313	2.50716	1.94383	1.98474	1.32973	1.20675	1.11555	0.431848	1.35678	0.667965	1.08568	0.708516	0.819219	0.844899	0.952855	0.964092	1.37332	1.26854	1.22061	1.32625	1.30263	1.08911	2.24215	1.06354	1.09912	1.92364	0.770286	1.58716	0.669318	0.572077	1.09523	0.994918	1.02174	1.74184	1.03171	0.961106	0.909735	0.510473	0.555088	0.770445	1.17078	1.85466	1.91204	0.885947
INRE-00178	1.11429	1	1	0.637932	19.4019	17.5878	1.42102	0.793332	1.21552	1	0.642706	1	2.10146	0.689727	0.931113	0.692379	0.716689	0.804249	0.82381	0.219533	0.964092	0.748218	0.730822	0.676447	0.958449	0.505745	0.907497	0.900693	1.60246	1.16731	1.16064	1.71949	0.897366	0.988474	0.572077	0.573979	0.645062	0.935634	1.70954	0.867401	0.821591	2.44998	0.939161	1.49039	0.82389	0.966907	0.902523	0.546443	0.89878
		PARENT_SAMPLE_NAME	GROUP_NAME	Panto	CoA	CoA Gluta	Pantethine
		INRE-00160	N	0.677789	0.86238	0.77713	0.17824					0.677789	0.86238	0.77713	0.17824
		INRE-00161	P	5.05684	1.79778	1.65241	2.57137					1	0.675478	0.799557	0.17824
		INRE-00162	P	4.20135	0.700344	1.02476	0.17824					0.553339	1.47619	1.40565	0.17824
		INRE-00163	P	5.39609	1.24	1.0705	0.485031					0.778362	1	1	0.17824
		INRE-00164	P	3.98978	1.69745	1.59366	0.424977					0.749291	1.3665	0.952196	0.17824
		INRE-00165	P	6.26978	2.35862	2.23886	1.09831					0.945878	0.638709	0.98789	0.17824
		INRE-00166	N	1	0.675478	0.799557	0.17824					0.840294	0.995234	1.13093	0.17824
		INRE-00167	N	0.553339	1.47619	1.40565	0.17824					0.890989	1.14735	0.949532	0.17824
		INRE-00168	P	5.53289	0.897746	0.869867	14.4127					0.766219	0.977239	0.785714	0.17824
		INRE-00169	N	0.778362	1	1	0.17824					0.622433	0.902523	0.546443	0.17824
		INRE-00170	N	0.749291	1.3665	0.952196	0.17824
		INRE-00171	P	4.74189	0.928727	0.825798	1					4.67059	2.1351	1.22693	0.554184
		INRE-00172	N	0.945878	0.638709	0.98789	0.17824					4.90404	1.85466	1.91204	2.24702
		INRE-00173	N	0.840294	0.995234	1.13093	0.17824					4.74189	0.928727	0.825798	1
		INRE-00174	N	0.890989	1.14735	0.949532	0.17824					5.53289	0.897746	0.869867	14.4127
		INRE-00175	N	0.766219	0.977239	0.785714	0.17824					5.05684	1.79778	1.65241	2.57137
		INRE-00176	P	4.67059	2.1351	1.22693	0.554184					4.20135	0.700344	1.02476	0.17824
		INRE-00177	P	4.90404	1.85466	1.91204	2.24702					5.39609	1.24	1.0705	0.485031
		INRE-00178	N	0.622433	0.902523	0.546443	0.17824					3.98978	1.69745	1.59366	0.424977
												6.26978	2.35862	2.23886	1.09831
[truncated: 878 more columns]

## Sheet: Log Transformed Data
PARENT_SAMPLE_NAME	35	49	50	55	73	75	93	98	106	111	112	132	136	166	171	172	179	180	181	182	187	189	192	194	197	207	208	209	212	213	215	216	219	229	231	233	234	240	241	244	249	250	252	254	266	267	269	270	272
INRE-00160	-0.312905	0.00251653	-0.0511796	0.085462	-0.247303	0.106782	-0.56744	-0.360872	-0.0963391	0.0770684	0.203891	-0.084857	-0.207447	-0.290403	0.117214	0.145206	1.08238	0.344222	0.288754	0.0358357	-0.0365691	-0.0938953	-0.139846	-0.0925474	-0.0765458	-0.281847	-0.368762	-0.132464	-0.230032	-0.0162896	-0.423387	0.686616	0.0548614	0.0631945	-0.558482	-0.0205607	-0.0385776	-0.305356	-0.591652	0.295115	0.00222757	0	0.147973	0.932521	0.525051	-0.0262244	-0.148059	-0.252147	0.200088
INRE-00161	-0.0320942	-0.3514	-0.0818962	0.085052	-1.062	-0.360637	-0.11453	0.251491	-0.273902	-0.901828	-0.0648655	-0.643415	-0.255097	-0.0779108	-0.501656	-0.150786	-0.358086	-0.212164	-0.138944	-0.280506	-0.0365691	-0.0663526	-0.462225	0.10809	0.0874011	0.0307155	0.248048	0.350088	-0.160418	0.338309	-0.283826	-1.10907	0.293742	-0.524573	-0.558482	-0.020656	0.109804	-0.350851	-0.0646476	-0.04163	0.332011	-0.229627	0.146773	-2.35963	0.32328	0.0849219	0.586552	0.502237	-1.93272
INRE-00162	-0.151662	-0.261358	-0.43311	0.0109276	1.39294	1.73661	-0.511438	-0.355477	-0.555732	-0.0122129	0.0862881	-0.17338	-2.94904	0.00430903	0.715827	0.158646	0.132473	0.457332	0.143037	0.021899	-0.0365691	0.0410689	-0.0946406	-0.0510639	0.100327	-0.339749	-0.223241	-0.741059	0.179658	0.130484	0	1.05669	-0.354559	0.281784	-0.558482	-0.00180687	0.0282015	0.218745	-0.381653	-0.0614724	-0.0586755	-0.303574	0.401032	-0.911492	0.273837	0.0620651	-0.356184	0.0244614	-0.169999
INRE-00163	0.0235155	-0.0443727	-0.0317181	-0.147079	0	0.247166	0.0399382	0.346498	0.165016	0.225944	0.113118	0.334288	0.147627	0.0765477	0.643982	0.0614393	-0.617387	0.491392	0.381241	0.279467	-0.0365691	0.17829	-0.0700172	0.0141779	0.430234	0	-0.1724	-0.413558	0.0400013	0.226685	-0.418957	0.970808	0.00987494	0.310689	-0.406136	0.165034	0.0957622	0.0175871	-0.661805	0.0288898	0.0276769	0.156351	0.125312	0	-0.0971311	0.0710761	0.215111	0.0681234	-0.746939
INRE-00164	0.000685285	0.0290068	0.117409	0.133209	-0.865651	-0.368639	-0.176354	0.0665797	0.0998234	-0.190821	-0.0637054	-0.266376	0	-0.0404543	0.130222	0.0814276	-0.617387	0.197615	0.0708661	0	-0.0365691	0.0170652	0.0189709	0.00857668	0.213886	0.568421	0.176428	0.26119	0	0.15114	0.0263695	0.890448	-0.0786193	0.119693	0.0620623	0.189116	0.188639	0	0.049662	0	0.772742	-0.100837	0.157939	-1.38828	-0.0604253	0.0527976	0.529129	0.466036	0.032528
INRE-00165	0.230486	-0.0135741	0.254584	0.269773	-1.062	-0.818567	0.0930174	1.08794	-0.287365	0.731362	0.518107	0.395648	-0.286594	0.392638	-0.492431	0.195461	-0.617387	-0.00140203	-0.0371011	0.763283	-0.0365691	0.107189	0.326675	0.259056	0.833345	0.401176	0.291743	0.58334	0.125502	0.317789	0.348363	2.31366	0.185947	-0.221727	-0.558482	0.186252	-0.15936	0.18991	0.565968	0.328548	0.01274	0.625561	0.3166	0.0553189	0.182613	-0.15687	0.858077	0.805966	0.0497735
INRE-00166	-0.0828431	-0.169433	-0.363002	-0.479769	-1.062	-1.13211	-0.396806	0	-0.196895	-0.229925	-0.30512	-0.64026	-0.589461	0	0.46233	-0.0229931	1.32617	0.320673	-0.0364613	-0.159761	-0.0365691	-0.147219	-0.185164	-0.0634255	-0.174102	-0.0801196	0.226524	-0.00638379	-0.112156	-0.12005	0.407152	-1.11785	-0.0699835	0	-0.558482	0	0.0376866	-0.19524	-0.346622	-0.18349	0	-1.07597	0.165622	-1.13815	-0.640856	-0.0593388	-0.392334	-0.223698	-1.93272
INRE-00167	-0.247424	0.200353	0.135535	0.315929	-0.457904	0.126932	0.76347	-0.310346	0.307358	0.37127	0.164574	0.161576	0.524357	-0.123738	-1.33968	-0.104352	-0.00701138	-0.200245	-0.318415	0.427036	-0.0365691	0.0282247	0.319447	0.00659125	-0.00616224	0.229105	0.533106	1.1264	0.147783	-0.237234	1.45249	0.251999	0.0154952	-0.731163	0.478178	0.132945	0.0722902	-0.301825	-0.35336	0.144582	0.310168	-1.06448	0.385847	1.48268	0.556719	-0.0156529	0.389463	0.340502	0.130884
INRE-00168	-0.311047	-1.67165	-1.36417	-0.123051	-1.062	-1.22498	0.665717	0.593064	-1.17382	-0.820581	-0.708186	-0.174883	-1.26594	-0.684308	-2.55818	-1.2938	-0.617387	-1.06093	-0.737694	-0.820185	-0.0365691	-1.0062	-0.853701	-0.59755	-0.379847	0.277996	-0.16437	0.0287209	-1.13246	-0.954403	-0.137481	1.73449	-0.493577	-1.90856	0.851123	-0.611736	-1.01781	-1.22973	0.111682	-0.493845	0.234295	-1.8486	-0.588966	-0.0511474	-0.131187	-0.510155	-0.107868	-0.139415	-1.32847
INRE-00169	0.193331	-0.255439	-0.343349	0.0465378	-0.70087	-0.119562	0	1.40675	-0.113983	-0.0578193	0.119833	0.473392	0.772514	-0.302074	-0.276563	-0.0953611	0.444545	0.253246	0.0814672	0.107578	-0.0365691	0	0	0.0444518	-0.128605	0.195242	-0.138403	-0.0165004	-0.205764	-0.153902	0.296794	-0.710844	0.0767317	-0.19358	-0.0661704	0.00671756	-0.0452741	-0.221606	1.38529	-0.00778976	-0.0956101	0.261509	-0.0200195	0.22902	-0.0589799	-0.170519	0	0	0.48216
INRE-00170	-0.0965358	0.278811	0.230171	0.0350405	-1.062	-0.14038	0.506182	-0.26946	0.180735	-0.0307466	-0.19947	0.469754	0.353724	0.257777	-0.644081	-0.295716	-0.00625246	-0.440573	-0.230931	-0.214256	-0.0365691	-0.22856	0.144565	-0.0552976	-0.154745	0.215549	0.267676	0.51856	-0.229716	-0.216567	0.483145	-0.199792	0.0891068	-0.696364	-0.558482	-0.00195423	0	-0.17088	0.242341	-0.130758	-0.173607	0.475338	-0.43668	-0.400201	-0.122031	0	0.312251	-0.0489844	0.160495
INRE-00171	-0.743362	-1.45917	-1.13434	-0.800527	-1.062	-1.22498	0.500541	-0.619115	-0.595648	-0.97029	-0.762097	-0.599069	-0.850741	-0.283257	0	0.00501783	-0.617387	0.337158	0.166189	-1.48042	-0.0365691	-0.252664	-1.14136	-0.623768	-0.386206	-0.374566	0	-0.0498236	-0.903756	-0.6196	-0.118116	0	-0.331763	0.0204325	-0.558482	-0.147756	-0.578734	-0.183059	0	-0.195658	0.418221	-1.83378	-0.775327	-0.358193	0.0994455	-0.31348	-0.0739408	-0.191405	0.789563
INRE-00172	-0.168613	0.118782	-0.218768	-0.301275	0.419808	1.80343	-0.679266	-0.169321	0	0.00168115	0	-0.193545	0.429248	0.0825906	0.714373	-0.00300095	0.712762	0.587384	0.7348	0.574825	-0.0365691	-0.0173665	0.0699111	0	0	-0.152552	-0.310705	-0.676122	-0.136145	0.0771094	-0.738492	-0.434344	-0.0668934	0.296555	-0.558482	0.175133	0.062713	0.0824888	-0.749485	-0.208221	-0.0260653	-0.374924	0.39767	0.647025	0.355233	0.0648986	-0.448307	-0.0121843	-0.0336217
INRE-00173	0.0139561	0.205272	0.0607223	0	-1.062	-0.638521	-0.0471437	0.0114197	-0.0820708	0.236165	0.112813	0.570643	0.518944	0.0447127	0.163989	0.23997	0	-0.0107372	0.00181563	0.317163	-0.0365691	0.208924	0.0520399	-0.0926281	-0.0148162	0.184779	0.0526555	0.141491	0.149186	-0.0865031	0.0314099	-0.562573	0	0.0681712	-0.558482	0.154131	0.169528	0.077067	0.013457	0.0272315	-0.144622	0.577261	-0.00191363	0.681277	-0.76086	0.0753833	-0.00477693	0.123045	0.17092
INRE-00174	0.161605	0.442154	0.536512	-0.122799	0.221003	0.619766	-0.263939	-0.0246239	0.375975	0.435933	0.0121936	0.222738	0.534844	-0.0636422	0.51794	0.0183312	0.124254	0.0942376	0.155017	-0.0287219	-0.0365691	0.367568	0.152479	0.123839	0.270226	-0.0401553	-0.120757	-0.00783603	0.222162	0	-0.600358	-0.196311	-0.103498	0.193467	-0.558482	0.0555048	0.151593	0.468452	-0.0227094	0.189943	0.265034	0.57635	-0.0836345	0.628022	0	-0.00222539	0.137454	-0.051786	0.638278
INRE-00175	0.232091	0.0346071	0.122885	-0.519594	0.36144	0.410738	-0.141003	0.258579	0.254054	0.549644	-0.207633	-0.170015	1.42243	0.130508	0.355657	0	0.417822	0	0	0.279985	-0.0365691	-0.0689275	0.0263235	0.0483154	0.125486	-0.542211	-0.187036	0	-0.0980819	-0.0166396	-0.534336	-0.148052	-0.25015	0.0498257	-0.558482	-0.0823043	-0.0112507	0.13294	-0.330224	0.0591957	-0.132761	0.37284	0	0.504585	0.457212	0.0946148	-0.023024	-0.241162	-0.408147
INRE-00176	0.229595	-0.0119616	0.47171	-0.0312963	1.07894	2.66352	0.798752	-0.0169313	0.243825	-0.0855312	-0.167609	0.108805	-0.323899	0.306773	-0.32945	-0.0534132	-0.159494	-0.217701	-0.144709	-0.216381	0.0352788	0.00533154	-0.0189268	-0.0453463	0.28737	-0.164053	0.303928	0.533464	0.294211	0.517032	-0.579915	1.29196	0.0570935	-0.329306	-0.558482	-0.112784	-0.146414	0.071934	0.353614	0.0955647	-0.214942	0.614353	-0.180898	-0.720997	0.425813	0.0833247	0.758515	0.204518	-1.59224
INRE-00177	0	0.323268	0.20332	0.314172	-0.327781	-0.342049	0.919152	0.664658	0.685487	0.284975	0.187934	0.109343	-0.839681	0.305112	-0.40352	0.0822036	-0.344583	-0.199404	-0.168538	-0.0482928	-0.0365691	0.317229	0.237864	0.199351	0.282354	0.264383	0.0853593	0.807437	0.061606	0.0945124	0.654217	-0.260994	0.461949	-0.401496	-0.558482	0.090964	-0.00509454	0.0215029	0.55494	0.0312142	-0.0396708	-0.0946014	-0.672418	-0.588628	-0.260786	0.157666	0.617702	0.648169	-0.121098
INRE-00178	0.108219	0	0	-0.449523	2.96537	2.86721	0.351373	-0.231513	0.195174	0	-0.442068	0	0.74263	-0.37146	-0.0713742	-0.367622	-0.333114	-0.217847	-0.193815	-1.51625	-0.0365691	-0.29006	-0.313586	-0.390901	-0.0424392	-0.681723	-0.0970646	-0.104591	0.471542	0.154706	0.148975	0.542027	-0.108291	-0.0115928	-0.558482	-0.555163	-0.438409	-0.0665314	0.536222	-0.142254	-0.196512	0.896081	-0.0627687	0.399035	-0.193719	-0.0336534	-0.102561	-0.604324	-0.106717
[truncated: 878 more columns]
